# Supplementary material for: Ruthenium-catalyzed C–H bond activation and annulation of phenothiazine-3-carbaldehydes: facile access to dual-emission materials
Source: Chem Sci. 2025 Jan 16;16(7):3107–13. doi: 10.1039/d4sc07825j (PMC11740230; doi:10.1039/d4sc07825j)
Supplement: SC-016-D4SC07825J-s002 [file SC-016-D4SC07825J-s002.cif]

# Supplementary Information (SI) for Chemical Science.
# This journal is © The Royal Society of Chemistry 2025

####################################################################### 
# 
# This file contains crystal structure data downloaded from the 
# Cambridge Structural Database (CSD) hosted by the Cambridge 
# Crystallographic Data Centre (CCDC).
# 
# Full information about CCDC data access policies and citation 
# guidelines are available at http://www.ccdc.cam.ac.uk/access/V1 
# 
# Audit and citation data items may have been added by the CCDC. 
# Please retain this information to preserve the provenance of 
# this file and to allow appropriate attribution of the data. 
# 
#######################################################################

data_20240514-libijin-jxl-22889-200k
_database_code_depnum_ccdc_archive 'CCDC 2369380'
loop_
_audit_author_name
_audit_author_address
'Bijin Li'
; Chongqing University
China
;
_audit_update_record             
;
2024-07-10 deposited with the CCDC.	2024-12-16 downloaded from the CCDC.
;
_audit_creation_date             2024-05-15
_audit_creation_method           
;
Olex2 1.5
(compiled 2024.02.16 svn.r378c4104 for OlexSys, GUI svn.r6928)
;
_shelx_SHELXL_version_number     2018/3
_chemical_name_common            ?
_chemical_name_systematic        ?
_chemical_formula_moiety         'C71 H54 N5 O S, C F3 O3 S'
_chemical_formula_sum            'C72 H54 F3 N5 O4 S2'
_chemical_formula_weight         1174.32
_chemical_melting_point          ?
_chemical_oxdiff_formula         'C72 H54 O4 F3 N5 S2'
loop_
_atom_type_symbol
_atom_type_description
_atom_type_scat_dispersion_real
_atom_type_scat_dispersion_imag
_atom_type_scat_source
C C 0.0181 0.0091 'International Tables Vol C Tables 4.2.6.8 and 6.1.1.4'
H H 0.0000 0.0000 'International Tables Vol C Tables 4.2.6.8 and 6.1.1.4'
F F 0.0727 0.0534 'International Tables Vol C Tables 4.2.6.8 and 6.1.1.4'
N N 0.0311 0.0180 'International Tables Vol C Tables 4.2.6.8 and 6.1.1.4'
O O 0.0492 0.0322 'International Tables Vol C Tables 4.2.6.8 and 6.1.1.4'
S S 0.3331 0.5567 'International Tables Vol C Tables 4.2.6.8 and 6.1.1.4'

_shelx_space_group_comment       
;
The symmetry employed for this shelxl refinement is uniquely defined
by the following loop, which should always be used as a source of
symmetry information in preference to the above space-group names.
They are only intended as comments.
;
_space_group_crystal_system      triclinic
_space_group_IT_number           2
_space_group_name_H-M_alt        'P -1'
_space_group_name_Hall           '-P 1'
loop_
_space_group_symop_operation_xyz
'x, y, z'
'-x, -y, -z'

_cell_length_a                   11.8230(3)
_cell_length_b                   13.6657(3)
_cell_length_c                   23.0648(6)
_cell_angle_alpha                100.582(2)
_cell_angle_beta                 94.663(2)
_cell_angle_gamma                108.170(2)
_cell_volume                     3442.01(15)
_cell_formula_units_Z            2
_cell_measurement_reflns_used    14178
_cell_measurement_temperature    200.00(10)
_cell_measurement_theta_max      69.9930
_cell_measurement_theta_min      5.1800
_shelx_estimated_absorpt_T_max   ?
_shelx_estimated_absorpt_T_min   ?
_exptl_absorpt_coefficient_mu    1.163
_exptl_absorpt_correction_T_max  1.00000
_exptl_absorpt_correction_T_min  0.44849
_exptl_absorpt_correction_type   multi-scan
_exptl_absorpt_process_details   
;
CrysAlisPro 1.171.41.117a (Rigaku Oxford Diffraction, 2021)
Empirical absorption correction using spherical harmonics,
implemented in SCALE3 ABSPACK scaling algorithm.
;
_exptl_absorpt_special_details   ?
_exptl_crystal_colour            ?
_exptl_crystal_density_diffrn    1.133
_exptl_crystal_density_meas      ?
_exptl_crystal_density_method    ?
_exptl_crystal_description       ?
_exptl_crystal_F_000             1224
_exptl_crystal_size_max          ?
_exptl_crystal_size_mid          ?
_exptl_crystal_size_min          ?
_exptl_transmission_factor_max   ?
_exptl_transmission_factor_min   ?
_diffrn_reflns_av_R_equivalents  0.0640
_diffrn_reflns_av_unetI/netI     0.0484
_diffrn_reflns_Laue_measured_fraction_full 1.000
_diffrn_reflns_Laue_measured_fraction_max 0.995
_diffrn_reflns_limit_h_max       13
_diffrn_reflns_limit_h_min       -14
_diffrn_reflns_limit_k_max       16
_diffrn_reflns_limit_k_min       -15
_diffrn_reflns_limit_l_max       27
_diffrn_reflns_limit_l_min       -28
_diffrn_reflns_number            40293
_diffrn_reflns_point_group_measured_fraction_full 1.000
_diffrn_reflns_point_group_measured_fraction_max 0.995
_diffrn_reflns_theta_full        67.684
_diffrn_reflns_theta_max         70.293
_diffrn_reflns_theta_min         1.970
_diffrn_ambient_environment      N~2~
_diffrn_ambient_temperature      200.00(10)
_diffrn_detector                 'CCD plate'
_diffrn_detector_area_resol_mean 16.0892
_diffrn_detector_type            Eos
_diffrn_measured_fraction_theta_full 1.000
_diffrn_measured_fraction_theta_max 0.995
_diffrn_measurement_details      
;
List of Runs (angles in degrees, time in seconds):

  # Type    Start    End  Width  t~exp~   \w     \q     \k     \f   Frames
#--------------------------------------------------------------------------
  1  \w    -20.00  60.00   1.00    1.49    --    0.00  77.00-150.00   80
  2  \w     27.00  65.00   1.00    1.49    --    0.00  57.00 -90.00   38
  3  \w    -10.00  32.00   1.00    1.49    --    0.00 -89.00  68.00   42
  4  \w    -12.00  80.00   1.00    5.95    --   54.00 -38.00 -90.00   92
  5  \w     19.00  53.00   1.00    5.95    --   54.00 -77.00 150.00   34
  6  \w     47.00 114.00   1.00    5.95    --   54.00  57.00-150.00   67
  7  \w     26.00 115.00   1.00    5.95    --   54.00  77.00 120.00   89
  8  \w     25.00 122.00   1.00    5.95    --   54.00  77.00  60.00   97
  9  \w     23.00  63.00   1.00    5.95    --   54.00-125.00 -60.00   40
 10  \w     46.00 111.00   1.00    5.95    --   54.00-125.00   0.00   65
 11  \w    101.00 135.00   1.00    5.95    --  108.00 -25.00-150.00   34
 12  \w     73.00 115.00   1.00    5.95    --  108.00 178.00-150.00   42
 13  \w     36.00 113.00   1.00    5.95    --  108.00-111.00-120.00   77
 14  \w     63.00 113.00   1.00    5.95    --  108.00-111.00  30.00   50
 15  \w    112.00 178.00   1.00    5.95    --  108.00  38.00  30.00   66
 16  \w     78.00 109.00   1.00    5.95    --  108.00 -38.00  90.00   31
 17  \w     47.00  73.00   1.00    5.95    --  108.00 -83.00-124.20   26
 18  \w     78.00 111.00   1.00    5.95    --  108.00-111.00 150.00   33
 19  \w     39.00  85.00   1.00    5.95    --  108.00 -50.00-150.00   46
 20  \w     83.00 112.00   1.00    5.95    --  108.00-111.00 -60.00   29
 21  \w     75.00 105.00   1.00    5.95    --  108.00  25.00  90.00   30
 22  \w    114.00 140.00   1.00    5.95    --  108.00  25.00  90.00   26
 23  \w    102.00 129.00   1.00    5.95    --  108.00 -50.00   0.00   27
 24  \w     83.00 113.00   1.00    5.95    --  108.00-111.00-180.00   30
 25  \w     37.00  72.00   1.00    5.95    --  108.00-111.00 -30.00   35
 26  \w     86.00 133.00   1.00    5.95    --  108.00  63.00   0.00   47
 27  \w     46.00 113.00   1.00    5.95    --  108.00-111.00  90.00   67
 28  \w     63.00 129.00   1.00    5.95    --  108.00 -38.00  30.00   66
 29  \w    119.00 150.00   1.00    5.95    --  108.00 178.00-120.00   31
 30  \w     64.00 129.00   1.00    5.95    --  108.00 -63.00-150.00   65
 31  \w     37.00  62.00   1.00    5.95    --  108.00 -38.00  90.00   25
 32  \w    104.00 129.00   1.00    5.95    --  108.00 -91.00-180.00   25
 33  \w    135.00 178.00   1.00    5.95    --  108.00 -12.00-180.00   43
 34  \w    127.00 175.00   1.00    5.95    --  108.00  25.00 150.00   48
 35  \w     55.00  85.00   1.00    5.95    --  108.00 -12.00-180.00   30
 36  \w     45.00 114.00   1.00    5.95    --  108.00 -77.00 150.00   69
 37  \w    120.00 161.00   1.00    5.95    --  108.00 111.00 -60.00   41
 38  \w    133.00 175.00   1.00    5.95    --  108.00  38.00-150.00   42
 39  \w     68.00 114.00   1.00    5.95    --  108.00 -63.00  30.00   46
 40  \w     96.00 122.00   1.00    5.95    --  108.00 -83.00-124.20   26
 41  \w     40.00  74.00   1.00    5.95    --  108.00 -63.00 -60.00   34
 42  \w    102.00 127.00   1.00    5.95    --  108.00 -63.00 -60.00   25
 43  \w     39.00 119.00   1.00    5.95    --  108.00 -77.00   0.00   80
 44  \w    101.00 127.00   1.00    5.95    --  108.00 111.00-180.00   26
 45  \w     87.00 139.00   1.00    5.95    --  108.00  50.00-120.00   52
 46  \w     87.00 177.00   1.00    5.95    --  108.00  50.00  90.00   90
 47  \w     83.00 121.00   1.00    5.95    --  108.00 -48.00 -26.05   38
 48  \w     93.00 122.00   1.00    5.95    --  108.00  38.00 -60.00   29
 49  \w    135.00 177.00   1.00    5.95    --  108.00  38.00 -60.00   42
 50  \w    100.00 130.00   1.00    5.95    --  108.00 -38.00 -60.00   30
 51  \w     69.00 120.00   1.00    5.95    --  108.00 -77.00 -90.00   51
 52  \w     44.00  82.00   1.00    5.95    --  108.00 -25.00  60.00   38
 53  \w     93.00 141.00   1.00    5.95    --  108.00 -25.00  60.00   48
 54  \w     88.00 113.00   1.00    5.95    --  108.00-111.00-150.00   25
 55  \w     69.00 107.00   1.00    5.95    --  108.00-111.00   0.00   38
 56  \w    145.00 176.00   1.00    5.95    --  108.00 111.00 -90.00   31
 57  \w     97.00 122.00   1.00    5.95    --  108.00 -89.00  68.00   25
 58  \w     45.00  72.00   1.00    5.95    --  108.00 -48.00 -26.05   27
;
_diffrn_measurement_device       'four-circle diffractometer'
_diffrn_measurement_device_type  'SuperNova, Dual, Cu at home/near, Eos'
_diffrn_measurement_method       '\w scans'
_diffrn_orient_matrix_type       
'CrysAlisPro convention (1999,Acta A55,543-557)'
_diffrn_orient_matrix_UB_11      -0.0666688000
_diffrn_orient_matrix_UB_12      -0.1127117000
_diffrn_orient_matrix_UB_13      -0.0370260000
_diffrn_orient_matrix_UB_21      -0.0751909000
_diffrn_orient_matrix_UB_22      -0.0242296000
_diffrn_orient_matrix_UB_23      0.0503375000
_diffrn_orient_matrix_UB_31      -0.0955635000
_diffrn_orient_matrix_UB_32      0.0388219000
_diffrn_orient_matrix_UB_33      -0.0285674000
_diffrn_radiation_monochromator  mirror
_diffrn_radiation_probe          x-ray
_diffrn_radiation_type           'Cu K\a'
_diffrn_radiation_wavelength     1.54184
_diffrn_source                   'micro-focus sealed X-ray tube'
_diffrn_source_type              'SuperNova (Cu) X-ray Source'
_reflns_Friedel_coverage         0.000
_reflns_Friedel_fraction_full    .
_reflns_Friedel_fraction_max     .
_reflns_number_gt                9985
_reflns_number_total             13073
_reflns_special_details          
;
 Reflections were merged by SHELXL according to the crystal
 class for the calculation of statistics and refinement.
 
 _reflns_Friedel_fraction is defined as the number of unique
 Friedel pairs measured divided by the number that would be
 possible theoretically, ignoring centric projections and
 systematic absences.
;
_reflns_threshold_expression     'I > 2\s(I)'
_computing_cell_refinement       'CrysAlisPro 1.171.41.117a (Rigaku OD, 2021)'
_computing_data_collection       'CrysAlisPro 1.171.41.117a (Rigaku OD, 2021)'
_computing_data_reduction        'CrysAlisPro 1.171.41.117a (Rigaku OD, 2021)'
_computing_molecular_graphics    'Olex2 1.5 (Dolomanov et al., 2009)'
_computing_publication_material  'Olex2 1.5 (Dolomanov et al., 2009)'
_computing_structure_refinement  'SHELXL 2018/3 (Sheldrick, 2015)'
_computing_structure_solution    'SHELXT 2018/2 (Sheldrick, 2018)'
_refine_diff_density_max         10.275
_refine_diff_density_min         -0.955
_refine_diff_density_rms         0.421
_refine_ls_extinction_coef       0.0027(12)
_refine_ls_extinction_expression Fc^*^=kFc[1+0.001xFc^2^\l^3^/sin(2\q)]^-1/4^
_refine_ls_extinction_method     'SHELXL-2018/3 (Sheldrick 2018)'
_refine_ls_goodness_of_fit_ref   3.328
_refine_ls_hydrogen_treatment    constr
_refine_ls_matrix_type           full
_refine_ls_number_parameters     778
_refine_ls_number_reflns         13073
_refine_ls_number_restraints     0
_refine_ls_R_factor_all          0.3465
_refine_ls_R_factor_gt           0.3244
_refine_ls_restrained_S_all      3.328
_refine_ls_shift/su_max          0.007
_refine_ls_shift/su_mean         0.001
_refine_ls_structure_factor_coef Fsqd
_refine_ls_weighting_details     
'w=1/[\s^2^(Fo^2^)+(0.2000P)^2^] where P=(Fo^2^+2Fc^2^)/3'
_refine_ls_weighting_scheme      calc
_refine_ls_wR_factor_gt          0.6657
_refine_ls_wR_factor_ref         0.6974
_refine_special_details          ?
_olex2_refinement_description    
;
1. Fixed Uiso
 At 1.2 times of:
  All C(H) groups
 At 1.5 times of:
  All C(H,H,H) groups
2.a Aromatic/amide H refined with riding coordinates:
 C00P(H00P), C00Q(H00Q), C00R(H00R), C00S(H00S), C00T(H00T), C00W(H00W),
 C00X(H00X), C00Z(H00Z), C010(H010), C012(H012), C014(H014), C015(H015),
 C016(H016), C01B(H01B), C01C(H01C), C01H(H01H), C01I(H01I), C01J(H01J),
 C01K(H01K), C01L(H01L), C01N(H01N), C01O(H01O), C01Q(H01Q), C01T(H01T),
 C01U(H01U), C01V(H01V), C01W(H01W), C01X(H01X), C01Y(H01Y), C020(H020),
 C021(H021), C022(H022), C023(H023), C024(H024), C025(H025), C026(H026),
 C027(H027), C028(H028), C029(H029), C02A(H02A), C02B(H02B), C02C(H02C),
 C02D(H02D), C02F(H02F), C02G(H02G), C02I(H02I), C02J(H02J), C02K(H02K)
2.b Idealised Me refined as rotating group:
 C01P(H01A,H01D,H01E), C01Z(H01F,H01G,H01M)
;
_atom_sites_solution_hydrogens   geom
_atom_sites_solution_primary     dual
_atom_sites_solution_secondary   ?
loop_
_atom_site_label
_atom_site_type_symbol
_atom_site_fract_x
_atom_site_fract_y
_atom_site_fract_z
_atom_site_U_iso_or_equiv
_atom_site_adp_type
_atom_site_occupancy
_atom_site_site_symmetry_order
_atom_site_calc_flag
_atom_site_refinement_flags_posn
_atom_site_refinement_flags_adp
_atom_site_refinement_flags_occupancy
_atom_site_disorder_assembly
_atom_site_disorder_group
S001 S 0.6556(2) 0.69321(19) 0.49110(12) 0.0408(8) Uani 1 1 d . . . . .
S002 S 0.2777(3) 0.9741(2) 0.29994(15) 0.0548(9) Uani 1 1 d . . . . .
O006 O 0.3197(6) 0.9414(5) 0.5154(3) 0.0413(16) Uani 1 1 d . . . . .
N007 N 0.3870(8) 0.8167(6) 0.6534(4) 0.0382(18) Uani 1 1 d . . . . .
N009 N 0.5328(8) 0.7562(7) 0.3921(4) 0.0426(19) Uani 1 1 d . . . . .
N00A N 0.8257(9) 0.4894(7) 0.6195(4) 0.045(2) Uani 1 1 d . . . . .
O00B O 0.3850(10) 0.9654(8) 0.3306(6) 0.080(3) Uani 1 1 d . . . . .
N00C N 0.4237(11) 0.5499(8) 0.8469(5) 0.054(2) Uani 1 1 d . . . . .
N00D N 0.1471(10) 0.8930(10) 0.8484(5) 0.062(3) Uani 1 1 d . . . . .
C00E C 0.5996(8) 0.6738(7) 0.6091(4) 0.0316(18) Uani 1 1 d . . . . .
O00F O 0.2888(13) 1.0278(9) 0.2535(6) 0.089(4) Uani 1 1 d . . . . .
C00G C 0.3898(8) 0.8784(8) 0.5050(5) 0.038(2) Uani 1 1 d . . . . .
C00H C 0.4238(8) 0.8407(7) 0.5562(4) 0.0335(19) Uani 1 1 d . . . . .
C00I C 0.4589(9) 0.7546(7) 0.6523(4) 0.0346(19) Uani 1 1 d . . . . .
F00J F 0.1650(12) 0.7804(8) 0.3070(6) 0.108(4) Uani 1 1 d . . . . .
C00K C 0.5193(8) 0.7394(7) 0.6053(4) 0.0332(19) Uani 1 1 d . . . . .
C00L C 0.5051(8) 0.7909(7) 0.4480(5) 0.0352(19) Uani 1 1 d . . . . .
C00M C 0.4596(8) 0.7002(6) 0.7026(4) 0.0329(19) Uani 1 1 d . . . . .
C00N C 0.5033(8) 0.7807(6) 0.5519(4) 0.0316(18) Uani 1 1 d . . . . .
C00O C 0.3222(9) 0.8357(7) 0.7025(5) 0.036(2) Uani 1 1 d . . . . .
C00P C 0.5572(9) 0.5660(7) 0.5810(4) 0.0351(19) Uani 1 1 d . . . . .
H00P H 0.478123 0.534582 0.559393 0.042 Uiso 1 1 calc R U . . .
C00Q C 0.3709(8) 0.8607(7) 0.6069(4) 0.0339(19) Uani 1 1 d . . . . .
H00Q H 0.323346 0.905530 0.608759 0.041 Uiso 1 1 calc R U . . .
C00R C 0.2277(9) 0.7573(7) 0.7131(5) 0.037(2) Uani 1 1 d . . . . .
H00R H 0.202273 0.689479 0.687016 0.045 Uiso 1 1 calc R U . . .
C00S C 0.4105(9) 0.5901(7) 0.6929(5) 0.038(2) Uani 1 1 d . . . . .
H00S H 0.384512 0.549162 0.653220 0.046 Uiso 1 1 calc R U . . .
C00T C 0.3993(9) 0.5395(7) 0.7405(5) 0.038(2) Uani 1 1 d . . . . .
H00T H 0.366481 0.464720 0.733116 0.046 Uiso 1 1 calc R U . . .
F00U F 0.0807(11) 0.8320(10) 0.2397(7) 0.122(5) Uani 1 1 d . . . . .
C00V C 0.5513(9) 0.7632(7) 0.4995(5) 0.037(2) Uani 1 1 d . . . . .
C00W C 0.6320(9) 0.5054(7) 0.5850(5) 0.038(2) Uani 1 1 d . . . . .
H00W H 0.604099 0.432630 0.565984 0.045 Uiso 1 1 calc R U . . .
C00X C 0.7123(10) 0.7175(7) 0.6418(5) 0.040(2) Uani 1 1 d . . . . .
H00X H 0.737715 0.788973 0.663068 0.048 Uiso 1 1 calc R U . . .
C00Y C 0.8429(9) 0.4382(7) 0.5643(5) 0.042(2) Uani 1 1 d . . . . .
C00Z C 0.4888(10) 0.7090(8) 0.8083(5) 0.043(2) Uani 1 1 d . . . . .
H00Z H 0.515923 0.748589 0.848226 0.052 Uiso 1 1 calc R U . . .
C010 C 0.1672(10) 0.7743(8) 0.7615(5) 0.045(2) Uani 1 1 d . . . . .
H010 H 0.101833 0.718640 0.768602 0.053 Uiso 1 1 calc R U . . .
C011 C 0.4353(10) 0.5971(8) 0.7974(5) 0.042(2) Uani 1 1 d . . . . .
C012 C 0.8683(9) 0.3396(8) 0.5585(6) 0.046(3) Uani 1 1 d . . . . .
H012 H 0.871392 0.309036 0.592199 0.055 Uiso 1 1 calc R U . . .
C013 C 0.8864(10) 0.4913(8) 0.6745(5) 0.044(2) Uani 1 1 d . . . . .
C014 C 0.3614(11) 0.9369(8) 0.7405(5) 0.045(2) Uani 1 1 d . . . . .
H014 H 0.427264 0.991744 0.733101 0.054 Uiso 1 1 calc R U . . .
C015 C 0.5018(10) 0.7605(7) 0.7624(4) 0.039(2) Uani 1 1 d . . . . .
H015 H 0.538347 0.835045 0.770112 0.047 Uiso 1 1 calc R U . . .
C016 C 0.4291(10) 0.8503(8) 0.4530(5) 0.043(2) Uani 1 1 d . . . . .
H016 H 0.403685 0.872018 0.418793 0.051 Uiso 1 1 calc R U . . .
C017 C 0.7468(10) 0.5518(8) 0.6168(5) 0.041(2) Uani 1 1 d . . . . .
F018 F 0.2395(17) 0.7958(11) 0.2255(7) 0.138(6) Uani 1 1 d . . . . .
C019 C 0.2040(11) 0.8737(9) 0.7991(5) 0.048(2) Uani 1 1 d . . . . .
C01A C 0.0233(10) 0.8322(9) 0.8488(5) 0.048(3) Uani 1 1 d . . . . .
C01B C 1.0004(10) 0.4833(8) 0.6792(6) 0.050(3) Uani 1 1 d . . . . .
H01B H 1.039110 0.476494 0.644950 0.060 Uiso 1 1 calc R U . . .
C01C C 0.7907(10) 0.6604(8) 0.6449(5) 0.044(2) Uani 1 1 d . . . . .
H01C H 0.870772 0.693108 0.665141 0.052 Uiso 1 1 calc R U . . .
C01D C 0.7148(10) 0.7285(8) 0.4271(5) 0.042(2) Uani 1 1 d . . . . .
C01E C 0.3941(11) 0.5958(9) 0.9005(5) 0.049(2) Uani 1 1 d . . . . .
C01F C 0.4404(11) 0.4484(8) 0.8408(5) 0.047(2) Uani 1 1 d . . . . .
C01G C 0.6468(10) 0.7523(8) 0.3840(5) 0.043(2) Uani 1 1 d . . . . .
C01H C 0.8331(11) 0.5050(10) 0.7262(6) 0.054(3) Uani 1 1 d . . . . .
H01H H 0.756676 0.514308 0.724161 0.065 Uiso 1 1 calc R U . . .
C01I C 0.5477(13) 0.4382(10) 0.8240(6) 0.055(3) Uani 1 1 d . . . . .
H01I H 0.608355 0.496484 0.815989 0.066 Uiso 1 1 calc R U . . .
C01J C 0.8877(10) 0.2913(8) 0.5054(6) 0.054(3) Uani 1 1 d . . . . .
H01J H 0.907162 0.228366 0.502830 0.065 Uiso 1 1 calc R U . . .
C01K C 0.8312(11) 0.4720(10) 0.5133(6) 0.053(3) Uani 1 1 d . . . . .
H01K H 0.809098 0.533441 0.514724 0.064 Uiso 1 1 calc R U . . .
C01L C 0.3034(12) 0.9550(8) 0.7882(6) 0.054(3) Uani 1 1 d . . . . .
H01L H 0.329907 1.022833 0.814269 0.064 Uiso 1 1 calc R U . . .
O01M O 0.2104(15) 1.0102(12) 0.3449(6) 0.096(4) Uani 1 1 d . . . . .
C01N C 0.8265(11) 0.7189(11) 0.4179(6) 0.054(3) Uani 1 1 d . . . . .
H01N H 0.869742 0.698124 0.447228 0.065 Uiso 1 1 calc R U . . .
C01O C 1.0583(11) 0.4854(10) 0.7353(6) 0.054(3) Uani 1 1 d . . . . .
H01O H 1.135817 0.478253 0.738261 0.065 Uiso 1 1 calc R U . . .
C01P C 0.2724(10) 0.9701(9) 0.4644(6) 0.049(3) Uani 1 1 d . . . . .
H01A H 0.250679 0.910357 0.429953 0.074 Uiso 1 1 calc R U . . .
H01D H 0.333343 1.030824 0.455692 0.074 Uiso 1 1 calc R U . . .
H01E H 0.200685 0.988615 0.472548 0.074 Uiso 1 1 calc R U . . .
C01Q C 0.6952(11) 0.7686(9) 0.3309(5) 0.048(2) Uani 1 1 d . . . . .
H01Q H 0.650961 0.786088 0.300447 0.058 Uiso 1 1 calc R U . . .
C01S C 0.2047(11) 0.9764(9) 0.8986(7) 0.058(3) Uani 1 1 d . . . . .
C01T C 0.8504(10) 0.4203(10) 0.4582(6) 0.054(3) Uani 1 1 d . . . . .
H01T H 0.843143 0.447037 0.423383 0.065 Uiso 1 1 calc R U . . .
C01U C 0.4409(16) 0.5829(11) 0.9551(6) 0.063(3) Uani 1 1 d . . . . .
H01U H 0.491097 0.540562 0.955511 0.076 Uiso 1 1 calc R U . . .
C01V C 0.3215(12) 0.6586(11) 0.9008(6) 0.057(3) Uani 1 1 d . . . . .
H01V H 0.287920 0.667889 0.864184 0.068 Uiso 1 1 calc R U . . .
C01W C 0.8801(10) 0.3297(11) 0.4562(6) 0.059(3) Uani 1 1 d . . . . .
H01W H 0.895192 0.294393 0.419673 0.070 Uiso 1 1 calc R U . . .
C01X C 0.8918(13) 0.5047(10) 0.7793(6) 0.055(3) Uani 1 1 d . . . . .
H01X H 0.853068 0.509762 0.813674 0.067 Uiso 1 1 calc R U . . .
C01Y C 1.0066(14) 0.4972(11) 0.7850(6) 0.060(3) Uani 1 1 d . . . . .
H01Y H 1.047544 0.500341 0.822891 0.072 Uiso 1 1 calc R U . . .
C01Z C 0.4487(12) 0.7478(12) 0.3404(6) 0.058(3) Uani 1 1 d . . . . .
H01F H 0.366348 0.712781 0.347048 0.086 Uiso 1 1 calc R U . . .
H01G H 0.466327 0.706369 0.305087 0.086 Uiso 1 1 calc R U . . .
H01M H 0.456605 0.818576 0.334276 0.086 Uiso 1 1 calc R U . . .
C020 C 0.8061(14) 0.7594(11) 0.3232(6) 0.061(3) Uani 1 1 d . . . . .
H020 H 0.836424 0.767370 0.286845 0.073 Uiso 1 1 calc R U . . .
C021 C 0.3547(14) 0.3640(10) 0.8540(6) 0.061(3) Uani 1 1 d . . . . .
H021 H 0.281332 0.370243 0.865263 0.073 Uiso 1 1 calc R U . . .
C022 C -0.0075(11) 0.7824(11) 0.8945(6) 0.056(3) Uani 1 1 d . . . . .
H022 H 0.053151 0.784949 0.924929 0.068 Uiso 1 1 calc R U . . .
C023 C -0.0643(12) 0.8308(12) 0.8045(6) 0.059(3) Uani 1 1 d . . . . .
H023 H -0.042787 0.867392 0.773598 0.071 Uiso 1 1 calc R U . . .
C024 C -0.1259(14) 0.7291(11) 0.8962(8) 0.072(4) Uani 1 1 d . . . . .
H024 H -0.146202 0.695602 0.928409 0.086 Uiso 1 1 calc R U . . .
C025 C 0.5641(14) 0.3381(10) 0.8192(7) 0.064(4) Uani 1 1 d . . . . .
H025 H 0.634622 0.329344 0.805313 0.077 Uiso 1 1 calc R U . . .
C026 C -0.2134(12) 0.7228(11) 0.8539(8) 0.068(4) Uani 1 1 d . . . . .
H026 H -0.294549 0.683953 0.855774 0.082 Uiso 1 1 calc R U . . .
C027 C 0.4852(17) 0.2576(10) 0.8332(6) 0.066(4) Uani 1 1 d . . . . .
H027 H 0.500786 0.193087 0.831587 0.080 Uiso 1 1 calc R U . . .
C028 C 0.8740(14) 0.7382(13) 0.3687(7) 0.070(4) Uani 1 1 d . . . . .
H028 H 0.953154 0.737576 0.364748 0.084 Uiso 1 1 calc R U . . .
C029 C 0.2979(15) 0.7078(12) 0.9543(7) 0.069(4) Uani 1 1 d . . . . .
H029 H 0.252732 0.754397 0.954147 0.083 Uiso 1 1 calc R U . . .
C02A C -0.1852(13) 0.7743(15) 0.8060(7) 0.072(4) Uani 1 1 d . . . . .
H02A H -0.246936 0.770483 0.775713 0.086 Uiso 1 1 calc R U . . .
C02B C 0.3170(15) 0.9969(13) 0.9261(7) 0.075(4) Uani 1 1 d . . . . .
H02B H 0.359107 0.950227 0.912494 0.090 Uiso 1 1 calc R U . . .
C02C C 0.3782(17) 0.2675(10) 0.8506(7) 0.071(4) Uani 1 1 d . . . . .
H02C H 0.320520 0.209087 0.860281 0.085 Uiso 1 1 calc R U . . .
C02D C 0.4154(16) 0.6316(12) 1.0097(6) 0.067(4) Uani 1 1 d . . . . .
H02D H 0.449962 0.624079 1.046522 0.080 Uiso 1 1 calc R U . . .
C02E C 0.1802(18) 0.8390(13) 0.2636(11) 0.089(6) Uani 1 1 d . . . . .
C02F C 0.340(2) 0.6900(15) 1.0085(8) 0.086(5) Uani 1 1 d . . . . .
H02F H 0.315646 0.718066 1.044421 0.103 Uiso 1 1 calc R U . . .
C02G C 0.1394(16) 1.0497(13) 0.9200(7) 0.074(4) Uani 1 1 d . . . . .
H02G H 0.060393 1.041505 0.902660 0.089 Uiso 1 1 calc R U . . .
C02I C 0.3747(15) 1.0824(13) 0.9731(7) 0.073(4) Uani 1 1 d . . . . .
H02I H 0.455185 1.094584 0.989953 0.087 Uiso 1 1 calc R U . . .
C02J C 0.203(3) 1.129(2) 0.9662(12) 0.132(11) Uani 1 1 d . . . . .
H02J H 0.164339 1.177610 0.981319 0.158 Uiso 1 1 calc R U . . .
C02K C 0.318(2) 1.1463(19) 0.9942(12) 0.141(13) Uani 1 1 d . . . . .
H02K H 0.354188 1.203078 1.027745 0.169 Uiso 1 1 calc R U . . .

loop_
_atom_site_aniso_label
_atom_site_aniso_U_11
_atom_site_aniso_U_22
_atom_site_aniso_U_33
_atom_site_aniso_U_23
_atom_site_aniso_U_13
_atom_site_aniso_U_12
S001 0.0421(13) 0.0377(13) 0.0516(15) 0.0167(10) 0.0122(10) 0.0208(10)
S002 0.0660(18) 0.0380(14) 0.0634(19) 0.0194(12) 0.0121(14) 0.0163(13)
O006 0.045(4) 0.032(3) 0.057(4) 0.014(3) 0.014(3) 0.023(3)
N007 0.048(4) 0.023(3) 0.044(5) 0.011(3) 0.013(4) 0.008(3)
N009 0.042(4) 0.040(4) 0.049(5) 0.010(4) 0.006(4) 0.017(4)
N00A 0.060(5) 0.038(4) 0.043(5) 0.009(4) 0.003(4) 0.026(4)
O00B 0.066(6) 0.055(5) 0.113(9) 0.020(6) 0.003(6) 0.016(5)
N00C 0.075(7) 0.049(5) 0.052(6) 0.025(4) 0.024(5) 0.030(5)
N00D 0.052(6) 0.068(7) 0.059(6) -0.003(5) 0.019(5) 0.017(5)
C00E 0.035(4) 0.023(4) 0.040(5) 0.007(3) 0.009(3) 0.013(3)
O00F 0.109(9) 0.057(6) 0.094(8) 0.046(6) 0.003(7) 0.004(6)
C00G 0.031(4) 0.036(5) 0.051(6) 0.015(4) 0.004(4) 0.015(4)
C00H 0.029(4) 0.026(4) 0.043(5) 0.011(4) -0.001(3) 0.005(3)
C00I 0.041(5) 0.022(4) 0.040(5) 0.009(3) 0.004(4) 0.008(4)
F00J 0.123(9) 0.054(5) 0.135(10) 0.048(6) 0.013(7) -0.002(5)
C00K 0.033(4) 0.022(4) 0.048(5) 0.009(4) 0.004(4) 0.013(3)
C00L 0.034(4) 0.026(4) 0.046(5) 0.013(4) 0.004(4) 0.008(3)
C00M 0.036(4) 0.018(4) 0.042(5) 0.010(3) 0.003(4) 0.004(3)
C00N 0.032(4) 0.022(4) 0.037(5) 0.003(3) 0.004(3) 0.006(3)
C00O 0.037(5) 0.033(4) 0.046(5) 0.013(4) 0.010(4) 0.018(4)
C00P 0.038(5) 0.028(4) 0.038(5) 0.005(4) 0.006(4) 0.009(4)
C00Q 0.035(4) 0.022(4) 0.047(5) 0.010(4) 0.005(4) 0.011(3)
C00R 0.044(5) 0.025(4) 0.042(5) 0.005(4) 0.009(4) 0.012(4)
C00S 0.049(5) 0.024(4) 0.041(5) 0.010(4) 0.010(4) 0.009(4)
C00T 0.046(5) 0.026(4) 0.048(6) 0.016(4) 0.011(4) 0.015(4)
F00U 0.082(7) 0.090(7) 0.166(13) 0.026(8) -0.045(8) 0.005(6)
C00V 0.040(5) 0.024(4) 0.045(5) 0.012(4) 0.005(4) 0.007(4)
C00W 0.043(5) 0.023(4) 0.043(5) 0.004(4) 0.003(4) 0.009(4)
C00X 0.054(6) 0.027(4) 0.041(5) 0.007(4) 0.012(4) 0.014(4)
C00Y 0.041(5) 0.029(4) 0.057(6) 0.004(4) 0.009(4) 0.016(4)
C00Z 0.049(5) 0.036(5) 0.042(6) 0.006(4) 0.008(4) 0.013(4)
C010 0.041(5) 0.038(5) 0.053(6) 0.009(4) 0.016(4) 0.010(4)
C011 0.052(6) 0.036(5) 0.050(6) 0.021(4) 0.013(4) 0.025(4)
C012 0.039(5) 0.027(4) 0.071(7) 0.007(5) 0.005(5) 0.013(4)
C013 0.053(6) 0.030(4) 0.058(6) 0.013(4) 0.011(5) 0.025(4)
C014 0.054(6) 0.028(4) 0.054(6) 0.009(4) 0.013(5) 0.013(4)
C015 0.053(5) 0.031(4) 0.034(5) 0.002(4) 0.015(4) 0.016(4)
C016 0.045(5) 0.031(5) 0.053(6) 0.015(4) 0.009(4) 0.011(4)
C017 0.048(5) 0.035(5) 0.047(6) 0.011(4) 0.009(4) 0.024(4)
F018 0.179(15) 0.095(8) 0.116(10) -0.034(7) 0.021(10) 0.045(9)
C019 0.054(6) 0.048(6) 0.045(6) 0.006(5) 0.015(5) 0.021(5)
C01A 0.044(5) 0.045(5) 0.047(6) -0.006(5) 0.004(4) 0.011(4)
C01B 0.042(5) 0.032(5) 0.071(8) 0.016(5) 0.006(5) 0.005(4)
C01C 0.043(5) 0.033(5) 0.057(6) 0.004(4) 0.006(4) 0.018(4)
C01D 0.047(5) 0.043(5) 0.045(6) 0.014(4) 0.014(4) 0.024(4)
C01E 0.057(6) 0.048(6) 0.049(6) 0.022(5) 0.017(5) 0.021(5)
C01F 0.062(6) 0.033(5) 0.046(6) 0.014(4) 0.006(5) 0.012(5)
C01G 0.052(6) 0.032(4) 0.047(6) 0.008(4) 0.011(4) 0.018(4)
C01H 0.052(6) 0.054(6) 0.055(7) 0.012(5) 0.011(5) 0.016(5)
C01I 0.072(8) 0.042(6) 0.061(7) 0.023(5) 0.020(6) 0.024(6)
C01J 0.044(6) 0.030(5) 0.080(9) -0.004(5) 0.004(5) 0.009(4)
C01K 0.050(6) 0.047(6) 0.064(8) 0.015(5) 0.017(5) 0.015(5)
C01L 0.063(7) 0.031(5) 0.058(7) -0.004(5) 0.017(5) 0.007(5)
O01M 0.136(12) 0.101(9) 0.079(8) 0.026(7) 0.040(8) 0.069(9)
C01N 0.041(6) 0.062(7) 0.069(8) 0.023(6) 0.016(5) 0.024(5)
C01O 0.046(6) 0.053(6) 0.064(7) 0.012(5) 0.004(5) 0.019(5)
C01P 0.050(6) 0.041(5) 0.071(8) 0.024(5) 0.017(5) 0.027(5)
C01Q 0.056(6) 0.050(6) 0.041(6) 0.013(5) 0.015(5) 0.018(5)
C01S 0.050(6) 0.043(6) 0.073(8) -0.006(6) 0.020(6) 0.012(5)
C01T 0.039(5) 0.055(6) 0.059(7) 0.005(5) 0.007(5) 0.006(5)
C01U 0.100(10) 0.059(7) 0.043(6) 0.013(5) 0.014(6) 0.045(7)
C01V 0.064(7) 0.063(7) 0.053(7) 0.019(6) 0.022(6) 0.027(6)
C01W 0.041(6) 0.063(7) 0.056(7) -0.014(6) 0.008(5) 0.010(5)
C01X 0.072(8) 0.052(6) 0.053(7) 0.014(5) 0.013(6) 0.033(6)
C01Y 0.077(8) 0.059(7) 0.043(6) 0.015(5) -0.003(6) 0.020(6)
C01Z 0.053(6) 0.074(8) 0.063(8) 0.025(6) 0.012(5) 0.039(6)
C020 0.075(8) 0.066(8) 0.050(7) 0.017(6) 0.023(6) 0.030(7)
C021 0.080(9) 0.045(6) 0.054(7) 0.009(5) 0.026(6) 0.014(6)
C022 0.049(6) 0.066(7) 0.049(7) -0.001(6) 0.007(5) 0.021(6)
C023 0.054(7) 0.081(9) 0.048(7) 0.013(6) 0.012(5) 0.032(6)
C024 0.068(9) 0.053(7) 0.080(10) -0.001(7) 0.031(7) 0.003(6)
C025 0.075(8) 0.039(6) 0.077(9) 0.001(6) -0.006(7) 0.029(6)
C026 0.044(6) 0.056(7) 0.093(11) -0.001(7) 0.005(6) 0.010(5)
C027 0.117(12) 0.035(6) 0.055(7) 0.009(5) 0.010(7) 0.037(7)
C028 0.070(9) 0.078(9) 0.078(10) 0.026(8) 0.038(7) 0.036(7)
C029 0.089(10) 0.069(8) 0.079(10) 0.029(7) 0.032(8) 0.056(8)
C02A 0.047(7) 0.107(12) 0.055(8) 0.005(8) 0.005(5) 0.026(7)
C02B 0.070(9) 0.065(8) 0.069(9) -0.007(7) 0.011(7) 0.008(7)
C02C 0.105(12) 0.029(5) 0.068(9) 0.014(5) 0.015(8) 0.005(6)
C02D 0.091(10) 0.071(8) 0.047(7) 0.017(6) 0.005(6) 0.038(8)
C02E 0.084(12) 0.047(7) 0.131(16) 0.031(9) 0.023(11) 0.004(8)
C02F 0.116(14) 0.088(11) 0.064(10) 0.009(8) 0.038(9) 0.048(11)
C02G 0.082(10) 0.076(9) 0.064(9) 0.001(7) 0.029(7) 0.030(8)
C02I 0.074(9) 0.073(9) 0.048(7) 0.000(7) 0.006(6) 0.000(7)
C02J 0.20(3) 0.096(14) 0.105(17) -0.026(13) 0.061(18) 0.075(18)
C02K 0.107(16) 0.107(15) 0.110(17) -0.058(14) 0.045(14) -0.062(14)

_geom_special_details            
;
 All esds (except the esd in the dihedral angle between two l.s. planes)
 are estimated using the full covariance matrix.  The cell esds are taken
 into account individually in the estimation of esds in distances, angles
 and torsion angles; correlations between esds in cell parameters are only
 used when they are defined by crystal symmetry.  An approximate (isotropic)
 treatment of cell esds is used for estimating esds involving l.s. planes.
;
loop_
_geom_bond_atom_site_label_1
_geom_bond_atom_site_label_2
_geom_bond_distance
_geom_bond_site_symmetry_2
_geom_bond_publ_flag
S001 C00V 1.783(10) . ?
S001 C01D 1.766(11) . ?
S002 O00B 1.449(12) . ?
S002 O00F 1.399(11) . ?
S002 O01M 1.465(13) . ?
S002 C02E 1.841(18) . ?
O006 C00G 1.374(11) . ?
O006 C01P 1.433(14) . ?
N007 C00I 1.374(13) . ?
N007 C00O 1.447(13) . ?
N007 C00Q 1.351(13) . ?
N009 C00L 1.391(14) . ?
N009 C01G 1.392(14) . ?
N009 C01Z 1.452(16) . ?
N00A C00Y 1.398(14) . ?
N00A C013 1.398(15) . ?
N00A C017 1.451(12) . ?
N00C C011 1.408(14) . ?
N00C C01E 1.403(16) . ?
N00C C01F 1.444(14) . ?
N00D C019 1.393(15) . ?
N00D C01A 1.441(16) . ?
N00D C01S 1.417(17) . ?
C00E C00K 1.503(11) . ?
C00E C00P 1.406(12) . ?
C00E C00X 1.371(15) . ?
C00G C00H 1.449(14) . ?
C00G C016 1.354(16) . ?
C00H C00N 1.425(12) . ?
C00H C00Q 1.393(14) . ?
C00I C00K 1.363(14) . ?
C00I C00M 1.490(13) . ?
F00J C02E 1.38(2) . ?
C00K C00N 1.468(14) . ?
C00L C00V 1.428(14) . ?
C00L C016 1.385(14) . ?
C00M C00S 1.401(12) . ?
C00M C015 1.429(14) . ?
C00N C00V 1.389(14) . ?
C00O C00R 1.361(14) . ?
C00O C014 1.408(14) . ?
C00P H00P 0.9500 . ?
C00P C00W 1.395(14) . ?
C00Q H00Q 0.9500 . ?
C00R H00R 0.9500 . ?
C00R C010 1.397(14) . ?
C00S H00S 0.9500 . ?
C00S C00T 1.395(14) . ?
C00T H00T 0.9500 . ?
C00T C011 1.357(16) . ?
F00U C02E 1.23(2) . ?
C00W H00W 0.9500 . ?
C00W C017 1.383(15) . ?
C00X H00X 0.9500 . ?
C00X C01C 1.390(15) . ?
C00Y C012 1.455(13) . ?
C00Y C01K 1.352(18) . ?
C00Z H00Z 0.9500 . ?
C00Z C011 1.426(15) . ?
C00Z C015 1.369(16) . ?
C010 H010 0.9500 . ?
C010 C019 1.387(15) . ?
C012 H012 0.9500 . ?
C012 C01J 1.354(18) . ?
C013 C01B 1.383(16) . ?
C013 C01H 1.404(17) . ?
C014 H014 0.9500 . ?
C014 C01L 1.367(17) . ?
C015 H015 0.9500 . ?
C016 H016 0.9500 . ?
C017 C01C 1.416(14) . ?
F018 C02E 1.33(2) . ?
C019 C01L 1.420(17) . ?
C01A C022 1.370(19) . ?
C01A C023 1.389(18) . ?
C01B H01B 0.9500 . ?
C01B C01O 1.403(19) . ?
C01C H01C 0.9500 . ?
C01D C01G 1.376(16) . ?
C01D C01N 1.397(15) . ?
C01E C01U 1.396(18) . ?
C01E C01V 1.391(18) . ?
C01F C01I 1.397(19) . ?
C01F C021 1.379(18) . ?
C01G C01Q 1.418(15) . ?
C01H H01H 0.9500 . ?
C01H C01X 1.358(19) . ?
C01I H01I 0.9500 . ?
C01I C025 1.426(16) . ?
C01J H01J 0.9500 . ?
C01J C01W 1.34(2) . ?
C01K H01K 0.9500 . ?
C01K C01T 1.408(18) . ?
C01L H01L 0.9500 . ?
C01N H01N 0.9500 . ?
C01N C028 1.34(2) . ?
C01O H01O 0.9500 . ?
C01O C01Y 1.35(2) . ?
C01P H01A 0.9800 . ?
C01P H01D 0.9800 . ?
C01P H01E 0.9800 . ?
C01Q H01Q 0.9500 . ?
C01Q C020 1.379(19) . ?
C01S C02B 1.34(2) . ?
C01S C02G 1.485(19) . ?
C01T H01T 0.9500 . ?
C01T C01W 1.38(2) . ?
C01U H01U 0.9500 . ?
C01U C02D 1.41(2) . ?
C01V H01V 0.9500 . ?
C01V C029 1.386(19) . ?
C01W H01W 0.9500 . ?
C01X H01X 0.9500 . ?
C01X C01Y 1.39(2) . ?
C01Y H01Y 0.9500 . ?
C01Z H01F 0.9800 . ?
C01Z H01G 0.9800 . ?
C01Z H01M 0.9800 . ?
C020 H020 0.9500 . ?
C020 C028 1.39(2) . ?
C021 H021 0.9500 . ?
C021 C02C 1.42(2) . ?
C022 H022 0.9500 . ?
C022 C024 1.369(19) . ?
C023 H023 0.9500 . ?
C023 C02A 1.40(2) . ?
C024 H024 0.9500 . ?
C024 C026 1.33(2) . ?
C025 H025 0.9500 . ?
C025 C027 1.31(2) . ?
C026 H026 0.9500 . ?
C026 C02A 1.42(2) . ?
C027 H027 0.9500 . ?
C027 C02C 1.40(3) . ?
C028 H028 0.9500 . ?
C029 H029 0.9500 . ?
C029 C02F 1.40(3) . ?
C02A H02A 0.9500 . ?
C02B H02B 0.9500 . ?
C02B C02I 1.39(2) . ?
C02C H02C 0.9500 . ?
C02D H02D 0.9500 . ?
C02D C02F 1.37(2) . ?
C02F H02F 0.9500 . ?
C02G H02G 0.9500 . ?
C02G C02J 1.34(3) . ?
C02I H02I 0.9500 . ?
C02I C02K 1.31(3) . ?
C02J H02J 0.9500 . ?
C02J C02K 1.39(5) . ?
C02K H02K 0.9500 . ?

loop_
_geom_angle_atom_site_label_1
_geom_angle_atom_site_label_2
_geom_angle_atom_site_label_3
_geom_angle
_geom_angle_site_symmetry_1
_geom_angle_site_symmetry_3
_geom_angle_publ_flag
C01D S001 C00V 101.5(5) . . ?
O00B S002 O01M 108.2(9) . . ?
O00B S002 C02E 106.9(8) . . ?
O00F S002 O00B 118.9(8) . . ?
O00F S002 O01M 113.4(9) . . ?
O00F S002 C02E 103.7(9) . . ?
O01M S002 C02E 104.5(10) . . ?
C00G O006 C01P 116.2(8) . . ?
C00I N007 C00O 122.7(8) . . ?
C00Q N007 C00I 120.6(8) . . ?
C00Q N007 C00O 116.6(8) . . ?
C00L N009 C01G 122.2(9) . . ?
C00L N009 C01Z 117.3(9) . . ?
C01G N009 C01Z 119.0(10) . . ?
C00Y N00A C013 124.6(9) . . ?
C00Y N00A C017 115.4(9) . . ?
C013 N00A C017 119.8(8) . . ?
C011 N00C C01F 117.6(9) . . ?
C01E N00C C011 122.9(9) . . ?
C01E N00C C01F 119.5(9) . . ?
C019 N00D C01A 120.9(10) . . ?
C019 N00D C01S 122.1(11) . . ?
C01S N00D C01A 116.9(9) . . ?
C00P C00E C00K 120.0(8) . . ?
C00X C00E C00K 120.3(8) . . ?
C00X C00E C00P 119.7(8) . . ?
O006 C00G C00H 114.5(9) . . ?
C016 C00G O006 126.7(9) . . ?
C016 C00G C00H 118.8(9) . . ?
C00N C00H C00G 119.5(9) . . ?
C00Q C00H C00G 117.4(8) . . ?
C00Q C00H C00N 123.0(9) . . ?
N007 C00I C00M 116.1(8) . . ?
C00K C00I N007 120.8(9) . . ?
C00K C00I C00M 122.9(8) . . ?
C00I C00K C00E 117.1(8) . . ?
C00I C00K C00N 122.1(8) . . ?
C00N C00K C00E 120.7(8) . . ?
N009 C00L C00V 120.7(8) . . ?
C016 C00L N009 119.0(9) . . ?
C016 C00L C00V 120.2(9) . . ?
C00S C00M C00I 120.7(9) . . ?
C00S C00M C015 118.9(9) . . ?
C015 C00M C00I 120.2(8) . . ?
C00H C00N C00K 112.9(8) . . ?
C00V C00N C00H 119.5(9) . . ?
C00V C00N C00K 127.5(8) . . ?
C00R C00O N007 121.1(8) . . ?
C00R C00O C014 120.3(9) . . ?
C014 C00O N007 118.5(9) . . ?
C00E C00P H00P 120.2 . . ?
C00W C00P C00E 119.7(9) . . ?
C00W C00P H00P 120.2 . . ?
N007 C00Q C00H 120.3(8) . . ?
N007 C00Q H00Q 119.9 . . ?
C00H C00Q H00Q 119.9 . . ?
C00O C00R H00R 119.3 . . ?
C00O C00R C010 121.4(9) . . ?
C010 C00R H00R 119.3 . . ?
C00M C00S H00S 119.5 . . ?
C00T C00S C00M 121.0(9) . . ?
C00T C00S H00S 119.5 . . ?
C00S C00T H00T 120.0 . . ?
C011 C00T C00S 120.1(9) . . ?
C011 C00T H00T 120.0 . . ?
C00L C00V S001 118.0(8) . . ?
C00N C00V S001 122.6(8) . . ?
C00N C00V C00L 118.9(9) . . ?
C00P C00W H00W 120.1 . . ?
C017 C00W C00P 119.7(8) . . ?
C017 C00W H00W 120.1 . . ?
C00E C00X H00X 119.0 . . ?
C00E C00X C01C 122.1(9) . . ?
C01C C00X H00X 119.0 . . ?
N00A C00Y C012 120.3(10) . . ?
C01K C00Y N00A 123.7(9) . . ?
C01K C00Y C012 116.0(10) . . ?
C011 C00Z H00Z 119.4 . . ?
C015 C00Z H00Z 119.4 . . ?
C015 C00Z C011 121.1(10) . . ?
C00R C010 H010 120.5 . . ?
C019 C010 C00R 119.1(10) . . ?
C019 C010 H010 120.5 . . ?
N00C C011 C00Z 117.9(10) . . ?
C00T C011 N00C 122.2(10) . . ?
C00T C011 C00Z 119.9(10) . . ?
C00Y C012 H012 119.9 . . ?
C01J C012 C00Y 120.2(12) . . ?
C01J C012 H012 119.9 . . ?
N00A C013 C01H 119.9(10) . . ?
C01B C013 N00A 121.1(11) . . ?
C01B C013 C01H 119.1(11) . . ?
C00O C014 H014 120.4 . . ?
C01L C014 C00O 119.1(10) . . ?
C01L C014 H014 120.4 . . ?
C00M C015 H015 120.5 . . ?
C00Z C015 C00M 118.9(9) . . ?
C00Z C015 H015 120.5 . . ?
C00G C016 C00L 122.1(10) . . ?
C00G C016 H016 119.0 . . ?
C00L C016 H016 119.0 . . ?
C00W C017 N00A 119.7(9) . . ?
C00W C017 C01C 121.1(9) . . ?
C01C C017 N00A 119.2(9) . . ?
N00D C019 C01L 120.1(10) . . ?
C010 C019 N00D 120.6(11) . . ?
C010 C019 C01L 119.3(10) . . ?
C022 C01A N00D 120.1(12) . . ?
C022 C01A C023 120.8(12) . . ?
C023 C01A N00D 118.9(12) . . ?
C013 C01B H01B 120.3 . . ?
C013 C01B C01O 119.3(12) . . ?
C01O C01B H01B 120.3 . . ?
C00X C01C C017 117.6(10) . . ?
C00X C01C H01C 121.2 . . ?
C017 C01C H01C 121.2 . . ?
C01G C01D S001 121.0(8) . . ?
C01G C01D C01N 120.6(11) . . ?
C01N C01D S001 118.0(9) . . ?
C01U C01E N00C 120.7(11) . . ?
C01V C01E N00C 120.8(11) . . ?
C01V C01E C01U 118.5(11) . . ?
C01I C01F N00C 118.9(10) . . ?
C021 C01F N00C 120.9(12) . . ?
C021 C01F C01I 120.2(11) . . ?
N009 C01G C01Q 121.9(10) . . ?
C01D C01G N009 120.2(10) . . ?
C01D C01G C01Q 117.8(10) . . ?
C013 C01H H01H 120.3 . . ?
C01X C01H C013 119.4(12) . . ?
C01X C01H H01H 120.3 . . ?
C01F C01I H01I 120.8 . . ?
C01F C01I C025 118.4(13) . . ?
C025 C01I H01I 120.8 . . ?
C012 C01J H01J 119.1 . . ?
C01W C01J C012 121.9(11) . . ?
C01W C01J H01J 119.1 . . ?
C00Y C01K H01K 118.5 . . ?
C00Y C01K C01T 123.0(12) . . ?
C01T C01K H01K 118.5 . . ?
C014 C01L C019 120.8(10) . . ?
C014 C01L H01L 119.6 . . ?
C019 C01L H01L 119.6 . . ?
C01D C01N H01N 119.3 . . ?
C028 C01N C01D 121.4(13) . . ?
C028 C01N H01N 119.3 . . ?
C01B C01O H01O 119.1 . . ?
C01Y C01O C01B 121.7(12) . . ?
C01Y C01O H01O 119.1 . . ?
O006 C01P H01A 109.5 . . ?
O006 C01P H01D 109.5 . . ?
O006 C01P H01E 109.5 . . ?
H01A C01P H01D 109.5 . . ?
H01A C01P H01E 109.5 . . ?
H01D C01P H01E 109.5 . . ?
C01G C01Q H01Q 119.8 . . ?
C020 C01Q C01G 120.3(11) . . ?
C020 C01Q H01Q 119.8 . . ?
N00D C01S C02G 117.7(13) . . ?
C02B C01S N00D 124.3(12) . . ?
C02B C01S C02G 117.9(13) . . ?
C01K C01T H01T 120.9 . . ?
C01W C01T C01K 118.3(13) . . ?
C01W C01T H01T 120.9 . . ?
C01E C01U H01U 119.3 . . ?
C01E C01U C02D 121.4(13) . . ?
C02D C01U H01U 119.3 . . ?
C01E C01V H01V 119.9 . . ?
C029 C01V C01E 120.2(13) . . ?
C029 C01V H01V 119.9 . . ?
C01J C01W C01T 120.5(11) . . ?
C01J C01W H01W 119.8 . . ?
C01T C01W H01W 119.8 . . ?
C01H C01X H01X 118.8 . . ?
C01H C01X C01Y 122.3(12) . . ?
C01Y C01X H01X 118.8 . . ?
C01O C01Y C01X 118.1(12) . . ?
C01O C01Y H01Y 121.0 . . ?
C01X C01Y H01Y 121.0 . . ?
N009 C01Z H01F 109.5 . . ?
N009 C01Z H01G 109.5 . . ?
N009 C01Z H01M 109.5 . . ?
H01F C01Z H01G 109.5 . . ?
H01F C01Z H01M 109.5 . . ?
H01G C01Z H01M 109.5 . . ?
C01Q C020 H020 119.9 . . ?
C01Q C020 C028 120.3(12) . . ?
C028 C020 H020 119.9 . . ?
C01F C021 H021 120.6 . . ?
C01F C021 C02C 118.8(14) . . ?
C02C C021 H021 120.6 . . ?
C01A C022 H022 120.0 . . ?
C01A C022 C024 119.9(14) . . ?
C024 C022 H022 120.0 . . ?
C01A C023 H023 120.6 . . ?
C01A C023 C02A 118.9(14) . . ?
C02A C023 H023 120.6 . . ?
C022 C024 H024 119.2 . . ?
C026 C024 C022 121.7(16) . . ?
C026 C024 H024 119.2 . . ?
C01I C025 H025 118.8 . . ?
C027 C025 C01I 122.3(15) . . ?
C027 C025 H025 118.9 . . ?
C024 C026 H026 119.9 . . ?
C024 C026 C02A 120.1(13) . . ?
C02A C026 H026 119.9 . . ?
C025 C027 H027 120.2 . . ?
C025 C027 C02C 119.5(12) . . ?
C02C C027 H027 120.2 . . ?
C01N C028 C020 119.4(13) . . ?
C01N C028 H028 120.3 . . ?
C020 C028 H028 120.3 . . ?
C01V C029 H029 119.5 . . ?
C01V C029 C02F 121.0(12) . . ?
C02F C029 H029 119.5 . . ?
C023 C02A C026 118.5(13) . . ?
C023 C02A H02A 120.7 . . ?
C026 C02A H02A 120.7 . . ?
C01S C02B H02B 118.2 . . ?
C01S C02B C02I 123.6(16) . . ?
C02I C02B H02B 118.2 . . ?
C021 C02C H02C 119.7 . . ?
C027 C02C C021 120.7(13) . . ?
C027 C02C H02C 119.7 . . ?
C01U C02D H02D 120.6 . . ?
C02F C02D C01U 118.9(14) . . ?
C02F C02D H02D 120.6 . . ?
F00J C02E S002 107.2(15) . . ?
F00U C02E S002 114.8(14) . . ?
F00U C02E F00J 108.5(16) . . ?
F00U C02E F018 112(2) . . ?
F018 C02E S002 108.7(13) . . ?
F018 C02E F00J 105.1(16) . . ?
C029 C02F H02F 120.1 . . ?
C02D C02F C029 119.7(13) . . ?
C02D C02F H02F 120.1 . . ?
C01S C02G H02G 123.2 . . ?
C02J C02G C01S 113.6(19) . . ?
C02J C02G H02G 123.2 . . ?
C02B C02I H02I 120.1 . . ?
C02K C02I C02B 119.8(19) . . ?
C02K C02I H02I 120.1 . . ?
C02G C02J H02J 116.5 . . ?
C02G C02J C02K 127.0(19) . . ?
C02K C02J H02J 116.5 . . ?
C02I C02K C02J 118.0(16) . . ?
C02I C02K H02K 121.0 . . ?
C02J C02K H02K 121.0 . . ?

loop_
_geom_torsion_atom_site_label_1
_geom_torsion_atom_site_label_2
_geom_torsion_atom_site_label_3
_geom_torsion_atom_site_label_4
_geom_torsion
_geom_torsion_site_symmetry_1
_geom_torsion_site_symmetry_2
_geom_torsion_site_symmetry_3
_geom_torsion_site_symmetry_4
_geom_torsion_publ_flag
S001 C01D C01G N009 4.6(14) . . . . ?
S001 C01D C01G C01Q -173.3(8) . . . . ?
S001 C01D C01N C028 176.1(12) . . . . ?
O006 C00G C00H C00N -175.7(8) . . . . ?
O006 C00G C00H C00Q 7.7(12) . . . . ?
O006 C00G C016 C00L 176.4(9) . . . . ?
N007 C00I C00K C00E 177.6(8) . . . . ?
N007 C00I C00K C00N -5.2(14) . . . . ?
N007 C00I C00M C00S 112.8(10) . . . . ?
N007 C00I C00M C015 -62.3(12) . . . . ?
N007 C00O C00R C010 177.9(10) . . . . ?
N007 C00O C014 C01L -177.9(10) . . . . ?
N009 C00L C00V S001 5.4(12) . . . . ?
N009 C00L C00V C00N -167.2(8) . . . . ?
N009 C00L C016 C00G 173.9(9) . . . . ?
N009 C01G C01Q C020 -177.0(11) . . . . ?
N00A C00Y C012 C01J -178.5(10) . . . . ?
N00A C00Y C01K C01T 179.1(11) . . . . ?
N00A C013 C01B C01O -179.9(10) . . . . ?
N00A C013 C01H C01X 178.8(11) . . . . ?
N00A C017 C01C C00X -179.5(10) . . . . ?
O00B S002 C02E F00J 53.5(15) . . . . ?
O00B S002 C02E F00U 174.2(17) . . . . ?
O00B S002 C02E F018 -59.6(18) . . . . ?
N00C C01E C01U C02D 177.8(14) . . . . ?
N00C C01E C01V C029 -176.8(13) . . . . ?
N00C C01F C01I C025 178.9(12) . . . . ?
N00C C01F C021 C02C -176.4(13) . . . . ?
N00D C019 C01L C014 179.0(13) . . . . ?
N00D C01A C022 C024 176.9(11) . . . . ?
N00D C01A C023 C02A -178.0(12) . . . . ?
N00D C01S C02B C02I 176.3(15) . . . . ?
N00D C01S C02G C02J -177.5(18) . . . . ?
C00E C00K C00N C00H 179.8(8) . . . . ?
C00E C00K C00N C00V 2.9(14) . . . . ?
C00E C00P C00W C017 0.3(15) . . . . ?
C00E C00X C01C C017 -5.0(16) . . . . ?
O00F S002 C02E F00J 179.9(13) . . . . ?
O00F S002 C02E F00U -59(2) . . . . ?
O00F S002 C02E F018 66.8(17) . . . . ?
C00G C00H C00N C00K -174.2(8) . . . . ?
C00G C00H C00N C00V 2.9(13) . . . . ?
C00G C00H C00Q N007 171.8(9) . . . . ?
C00H C00G C016 C00L -3.1(15) . . . . ?
C00H C00N C00V S001 177.7(6) . . . . ?
C00H C00N C00V C00L -10.1(13) . . . . ?
C00I N007 C00O C00R -69.2(13) . . . . ?
C00I N007 C00O C014 108.9(11) . . . . ?
C00I N007 C00Q C00H 2.2(13) . . . . ?
C00I C00K C00N C00H 2.7(12) . . . . ?
C00I C00K C00N C00V -174.1(9) . . . . ?
C00I C00M C00S C00T -173.2(9) . . . . ?
C00I C00M C015 C00Z 172.7(9) . . . . ?
C00K C00E C00P C00W -179.6(9) . . . . ?
C00K C00E C00X C01C -178.0(10) . . . . ?
C00K C00I C00M C00S -63.2(13) . . . . ?
C00K C00I C00M C015 121.7(10) . . . . ?
C00K C00N C00V S001 -5.7(13) . . . . ?
C00K C00N C00V C00L 166.6(9) . . . . ?
C00L N009 C01G C01D 34.0(14) . . . . ?
C00L N009 C01G C01Q -148.3(10) . . . . ?
C00M C00I C00K C00E -6.6(13) . . . . ?
C00M C00I C00K C00N 170.6(8) . . . . ?
C00M C00S C00T C011 0.5(16) . . . . ?
C00N C00H C00Q N007 -4.7(13) . . . . ?
C00O N007 C00I C00K -179.4(9) . . . . ?
C00O N007 C00I C00M 4.5(13) . . . . ?
C00O N007 C00Q C00H -175.8(8) . . . . ?
C00O C00R C010 C019 0.6(17) . . . . ?
C00O C014 C01L C019 -0.7(19) . . . . ?
C00P C00E C00K C00I 97.1(11) . . . . ?
C00P C00E C00K C00N -80.1(11) . . . . ?
C00P C00E C00X C01C 4.7(16) . . . . ?
C00P C00W C017 N00A -178.2(9) . . . . ?
C00P C00W C017 C01C -0.7(16) . . . . ?
C00Q N007 C00I C00K 2.7(13) . . . . ?
C00Q N007 C00I C00M -173.4(8) . . . . ?
C00Q N007 C00O C00R 108.9(10) . . . . ?
C00Q N007 C00O C014 -73.1(12) . . . . ?
C00Q C00H C00N C00K 2.2(12) . . . . ?
C00Q C00H C00N C00V 179.3(8) . . . . ?
C00R C00O C014 C01L 0.1(17) . . . . ?
C00R C010 C019 N00D -178.9(11) . . . . ?
C00R C010 C019 C01L -1.2(18) . . . . ?
C00S C00M C015 C00Z -2.5(15) . . . . ?
C00S C00T C011 N00C 178.8(10) . . . . ?
C00S C00T C011 C00Z -2.4(15) . . . . ?
C00V S001 C01D C01G -29.1(10) . . . . ?
C00V S001 C01D C01N 158.7(10) . . . . ?
C00V C00L C016 C00G -4.3(15) . . . . ?
C00W C017 C01C C00X 3.0(17) . . . . ?
C00X C00E C00K C00I -80.2(12) . . . . ?
C00X C00E C00K C00N 102.6(11) . . . . ?
C00X C00E C00P C00W -2.2(15) . . . . ?
C00Y N00A C013 C01B 28.0(16) . . . . ?
C00Y N00A C013 C01H -154.1(11) . . . . ?
C00Y N00A C017 C00W 54.5(14) . . . . ?
C00Y N00A C017 C01C -123.1(11) . . . . ?
C00Y C012 C01J C01W -2.4(17) . . . . ?
C00Y C01K C01T C01W 1.4(18) . . . . ?
C010 C019 C01L C014 1(2) . . . . ?
C011 N00C C01E C01U -146.5(13) . . . . ?
C011 N00C C01E C01V 30.9(19) . . . . ?
C011 N00C C01F C01I 55.9(16) . . . . ?
C011 N00C C01F C021 -127.2(13) . . . . ?
C011 C00Z C015 C00M 0.6(16) . . . . ?
C012 C00Y C01K C01T -4.3(17) . . . . ?
C012 C01J C01W C01T -0.8(18) . . . . ?
C013 N00A C00Y C012 34.9(16) . . . . ?
C013 N00A C00Y C01K -148.6(11) . . . . ?
C013 N00A C017 C00W -131.1(11) . . . . ?
C013 N00A C017 C01C 51.3(15) . . . . ?
C013 C01B C01O C01Y -1.4(18) . . . . ?
C013 C01H C01X C01Y 4(2) . . . . ?
C014 C00O C00R C010 -0.1(16) . . . . ?
C015 C00M C00S C00T 2.0(15) . . . . ?
C015 C00Z C011 N00C -179.3(10) . . . . ?
C015 C00Z C011 C00T 1.9(16) . . . . ?
C016 C00G C00H C00N 3.8(13) . . . . ?
C016 C00G C00H C00Q -172.8(9) . . . . ?
C016 C00L C00V S001 -176.4(7) . . . . ?
C016 C00L C00V C00N 11.0(13) . . . . ?
C017 N00A C00Y C012 -150.9(10) . . . . ?
C017 N00A C00Y C01K 25.5(16) . . . . ?
C017 N00A C013 C01B -145.9(10) . . . . ?
C017 N00A C013 C01H 32.0(15) . . . . ?
C019 N00D C01A C022 126.5(13) . . . . ?
C019 N00D C01A C023 -57.6(17) . . . . ?
C019 N00D C01S C02B -47(2) . . . . ?
C019 N00D C01S C02G 128.8(15) . . . . ?
C01A N00D C019 C010 -27.3(19) . . . . ?
C01A N00D C019 C01L 155.0(13) . . . . ?
C01A N00D C01S C02B 136.3(16) . . . . ?
C01A N00D C01S C02G -47.4(19) . . . . ?
C01A C022 C024 C026 1(2) . . . . ?
C01A C023 C02A C026 2(2) . . . . ?
C01B C013 C01H C01X -3.3(17) . . . . ?
C01B C01O C01Y C01X 2(2) . . . . ?
C01D S001 C00V C00L 23.6(8) . . . . ?
C01D S001 C00V C00N -164.1(8) . . . . ?
C01D C01G C01Q C020 0.8(17) . . . . ?
C01D C01N C028 C020 -6(2) . . . . ?
C01E N00C C011 C00T -143.2(12) . . . . ?
C01E N00C C011 C00Z 38.0(17) . . . . ?
C01E N00C C01F C01I -125.7(13) . . . . ?
C01E N00C C01F C021 51.2(17) . . . . ?
C01E C01U C02D C02F 2(3) . . . . ?
C01E C01V C029 C02F -4(3) . . . . ?
C01F N00C C011 C00T 35.1(16) . . . . ?
C01F N00C C011 C00Z -143.7(11) . . . . ?
C01F N00C C01E C01U 35.2(19) . . . . ?
C01F N00C C01E C01V -147.4(13) . . . . ?
C01F C01I C025 C027 -4(2) . . . . ?
C01F C021 C02C C027 -1(2) . . . . ?
C01G N009 C00L C00V -39.3(14) . . . . ?
C01G N009 C00L C016 142.5(10) . . . . ?
C01G C01D C01N C028 4(2) . . . . ?
C01G C01Q C020 C028 -3(2) . . . . ?
C01H C013 C01B C01O 2.2(16) . . . . ?
C01H C01X C01Y C01O -3(2) . . . . ?
C01I C01F C021 C02C 0(2) . . . . ?
C01I C025 C027 C02C 3(2) . . . . ?
C01K C00Y C012 C01J 4.8(15) . . . . ?
C01K C01T C01W C01J 1.4(17) . . . . ?
O01M S002 C02E F00J -61.0(15) . . . . ?
O01M S002 C02E F00U 60(2) . . . . ?
O01M S002 C02E F018 -174.2(15) . . . . ?
C01N C01D C01G N009 176.6(11) . . . . ?
C01N C01D C01G C01Q -1.3(16) . . . . ?
C01P O006 C00G C00H -172.8(8) . . . . ?
C01P O006 C00G C016 7.6(15) . . . . ?
C01Q C020 C028 C01N 5(2) . . . . ?
C01S N00D C019 C010 156.6(13) . . . . ?
C01S N00D C019 C01L -21(2) . . . . ?
C01S N00D C01A C022 -57.2(17) . . . . ?
C01S N00D C01A C023 118.7(14) . . . . ?
C01S C02B C02I C02K 2(3) . . . . ?
C01S C02G C02J C02K 0(4) . . . . ?
C01U C01E C01V C029 1(2) . . . . ?
C01U C02D C02F C029 -6(3) . . . . ?
C01V C01E C01U C02D 0(2) . . . . ?
C01V C029 C02F C02D 7(3) . . . . ?
C01Z N009 C00L C00V 155.0(10) . . . . ?
C01Z N009 C00L C016 -23.2(14) . . . . ?
C01Z N009 C01G C01D -160.6(11) . . . . ?
C01Z N009 C01G C01Q 17.2(15) . . . . ?
C021 C01F C01I C025 2(2) . . . . ?
C022 C01A C023 C02A -2.1(19) . . . . ?
C022 C024 C026 C02A -1(2) . . . . ?
C023 C01A C022 C024 1.0(18) . . . . ?
C024 C026 C02A C023 0(2) . . . . ?
C025 C027 C02C C021 -1(2) . . . . ?
C02B C01S C02G C02J -1(3) . . . . ?
C02B C02I C02K C02J -3(4) . . . . ?
C02G C01S C02B C02I 0(3) . . . . ?
C02G C02J C02K C02I 2(5) . . . . ?

_shelx_res_file                  
;
TITL 20240514-libijin-jxl-22889-200k_a.res in P-1
    20240514-libijin-jxl-22889-200k.res
    created by SHELXL-2018/3 at 08:00:52 on 15-May-2024
REM Old TITL 20240514-Li Bijin-JXL-22889-200K_auto in P-1
REM SHELXT solution in P-1: R1 0.226, Rweak 0.014, Alpha 0.054
REM <I/s> 0.000 for 0 systematic absences, Orientation as input
REM Formula found by SHELXT: C73 N8 O4 F5 S3
CELL 1.54184 11.823 13.6657 23.0648 100.582 94.663 108.17
ZERR 2 0.0003 0.0003 0.0006 0.002 0.002 0.002
LATT 1
SFAC C H F N O S
UNIT 144 108 6 10 8 4

L.S. 10
PLAN  10
TEMP -73
CONF
LIST 6
fmap 2 53
MORE -1
BOND $H
ACTA
REM <olex2.extras>
REM <HklSrc "%.\\20240514-Li%20Bijin-JXL-22889-200K.hkl">
REM </olex2.extras>

WGHT    0.200000
EXTI    0.002686
FVAR       0.30520
S001  6    0.655611    0.693214    0.491098    11.00000    0.04214    0.03770 =
         0.05155    0.01667    0.01220    0.02083
S002  6    0.277718    0.974064    0.299938    11.00000    0.06595    0.03805 =
         0.06336    0.01944    0.01210    0.01627
O006  5    0.319727    0.941431    0.515444    11.00000    0.04479    0.03234 =
         0.05678    0.01359    0.01375    0.02303
N007  4    0.387036    0.816679    0.653402    11.00000    0.04754    0.02284 =
         0.04387    0.01078    0.01260    0.00785
N009  4    0.532798    0.756222    0.392106    11.00000    0.04164    0.03963 =
         0.04899    0.00996    0.00625    0.01705
N00A  4    0.825662    0.489445    0.619457    11.00000    0.05999    0.03798 =
         0.04309    0.00877    0.00268    0.02641
O00B  5    0.385012    0.965416    0.330577    11.00000    0.06597    0.05548 =
         0.11316    0.01995    0.00285    0.01582
N00C  4    0.423719    0.549855    0.846901    11.00000    0.07547    0.04860 =
         0.05210    0.02485    0.02381    0.03021
N00D  4    0.147058    0.892982    0.848424    11.00000    0.05169    0.06753 =
         0.05863   -0.00324    0.01887    0.01650
C00E  1    0.599550    0.673800    0.609070    11.00000    0.03504    0.02253 =
         0.04015    0.00717    0.00899    0.01290
O00F  5    0.288816    1.027796    0.253475    11.00000    0.10877    0.05657 =
         0.09438    0.04632    0.00304    0.00415
C00G  1    0.389842    0.878429    0.504964    11.00000    0.03095    0.03605 =
         0.05149    0.01521    0.00438    0.01505
C00H  1    0.423800    0.840711    0.556196    11.00000    0.02892    0.02557 =
         0.04330    0.01147   -0.00080    0.00483
C00I  1    0.458893    0.754560    0.652258    11.00000    0.04104    0.02203 =
         0.03981    0.00923    0.00432    0.00819
F00J  3    0.164978    0.780397    0.306962    11.00000    0.12319    0.05396 =
         0.13535    0.04800    0.01290   -0.00165
C00K  1    0.519273    0.739446    0.605339    11.00000    0.03331    0.02172 =
         0.04776    0.00926    0.00445    0.01295
C00L  1    0.505110    0.790854    0.448034    11.00000    0.03380    0.02589 =
         0.04637    0.01281    0.00438    0.00824
C00M  1    0.459575    0.700237    0.702645    11.00000    0.03568    0.01849 =
         0.04190    0.00963    0.00332    0.00412
C00N  1    0.503263    0.780675    0.551898    11.00000    0.03176    0.02200 =
         0.03714    0.00281    0.00435    0.00600
C00O  1    0.322204    0.835713    0.702492    11.00000    0.03737    0.03295 =
         0.04564    0.01301    0.01026    0.01821
C00P  1    0.557232    0.566004    0.580988    11.00000    0.03797    0.02788 =
         0.03770    0.00540    0.00610    0.00930
AFIX  43
H00P  2    0.478123    0.534582    0.559393    11.00000   -1.20000
AFIX   0
C00Q  1    0.370931    0.860719    0.606890    11.00000    0.03473    0.02211 =
         0.04672    0.01030    0.00549    0.01088
AFIX  43
H00Q  2    0.323346    0.905530    0.608759    11.00000   -1.20000
AFIX   0
C00R  1    0.227674    0.757262    0.713093    11.00000    0.04412    0.02540 =
         0.04191    0.00464    0.00875    0.01208
AFIX  43
H00R  2    0.202273    0.689479    0.687016    11.00000   -1.20000
AFIX   0
C00S  1    0.410522    0.590055    0.692867    11.00000    0.04932    0.02393 =
         0.04109    0.01012    0.00972    0.00903
AFIX  43
H00S  2    0.384512    0.549162    0.653220    11.00000   -1.20000
AFIX   0
C00T  1    0.399318    0.539524    0.740501    11.00000    0.04629    0.02649 =
         0.04775    0.01605    0.01072    0.01544
AFIX  43
H00T  2    0.366481    0.464720    0.733116    11.00000   -1.20000
AFIX   0

F00U  3    0.080655    0.832047    0.239683    11.00000    0.08164    0.08950 =
         0.16647    0.02590   -0.04457    0.00477
C00V  1    0.551320    0.763206    0.499523    11.00000    0.04003    0.02393 =
         0.04517    0.01238    0.00468    0.00659
C00W  1    0.631963    0.505434    0.584992    11.00000    0.04307    0.02268 =
         0.04325    0.00393    0.00345    0.00864
AFIX  43
H00W  2    0.604099    0.432630    0.565984    11.00000   -1.20000
AFIX   0
C00X  1    0.712318    0.717467    0.641812    11.00000    0.05378    0.02712 =
         0.04122    0.00673    0.01168    0.01417
AFIX  43
H00X  2    0.737715    0.788973    0.663068    11.00000   -1.20000
AFIX   0
C00Y  1    0.842870    0.438215    0.564292    11.00000    0.04077    0.02881 =
         0.05684    0.00396    0.00888    0.01552
C00Z  1    0.488812    0.709035    0.808342    11.00000    0.04864    0.03622 =
         0.04248    0.00608    0.00842    0.01303
AFIX  43
H00Z  2    0.515923    0.748589    0.848226    11.00000   -1.20000
AFIX   0
C010  1    0.167210    0.774322    0.761521    11.00000    0.04126    0.03809 =
         0.05309    0.00901    0.01645    0.00994
AFIX  43
H010  2    0.101833    0.718640    0.768602    11.00000   -1.20000
AFIX   0
C011  1    0.435262    0.597084    0.797364    11.00000    0.05166    0.03650 =
         0.05042    0.02053    0.01346    0.02515
C012  1    0.868328    0.339608    0.558541    11.00000    0.03890    0.02728 =
         0.07126    0.00715    0.00482    0.01320
AFIX  43
H012  2    0.871392    0.309036    0.592199    11.00000   -1.20000
AFIX   0
C013  1    0.886382    0.491314    0.674476    11.00000    0.05305    0.03048 =
         0.05800    0.01314    0.01100    0.02488
C014  1    0.361391    0.936853    0.740492    11.00000    0.05440    0.02784 =
         0.05398    0.00886    0.01316    0.01305
AFIX  43
H014  2    0.427264    0.991744    0.733101    11.00000   -1.20000
AFIX   0
C015  1    0.501828    0.760499    0.762398    11.00000    0.05303    0.03113 =
         0.03366    0.00187    0.01518    0.01624
AFIX  43
H015  2    0.538347    0.835045    0.770112    11.00000   -1.20000
AFIX   0
C016  1    0.429089    0.850299    0.452964    11.00000    0.04477    0.03108 =
         0.05341    0.01518    0.00886    0.01062
AFIX  43
H016  2    0.403685    0.872018    0.418793    11.00000   -1.20000
AFIX   0
C017  1    0.746813    0.551809    0.616752    11.00000    0.04765    0.03526 =
         0.04672    0.01056    0.00870    0.02375

F018  3    0.239510    0.795775    0.225522    11.00000    0.17942    0.09458 =
         0.11604   -0.03397    0.02114    0.04508
C019  1    0.203985    0.873730    0.799129    11.00000    0.05424    0.04800 =
         0.04461    0.00579    0.01499    0.02111
C01A  1    0.023302    0.832235    0.848831    11.00000    0.04354    0.04451 =
         0.04653   -0.00634    0.00424    0.01148
C01B  1    1.000384    0.483313    0.679247    11.00000    0.04242    0.03205 =
         0.07139    0.01598    0.00558    0.00537
AFIX  43
H01B  2    1.039110    0.476494    0.644950    11.00000   -1.20000
AFIX   0
C01C  1    0.790658    0.660409    0.644886    11.00000    0.04272    0.03274 =
         0.05657    0.00389    0.00627    0.01776
AFIX  43
H01C  2    0.870772    0.693108    0.665141    11.00000   -1.20000
AFIX   0
C01D  1    0.714759    0.728492    0.427127    11.00000    0.04684    0.04343 =
         0.04509    0.01381    0.01352    0.02414
C01E  1    0.394123    0.595814    0.900544    11.00000    0.05743    0.04792 =
         0.04877    0.02207    0.01663    0.02076
C01F  1    0.440388    0.448379    0.840786    11.00000    0.06160    0.03312 =
         0.04596    0.01412    0.00610    0.01198
C01G  1    0.646814    0.752299    0.383955    11.00000    0.05154    0.03235 =
         0.04705    0.00803    0.01122    0.01787
C01H  1    0.833111    0.504959    0.726226    11.00000    0.05207    0.05380 =
         0.05491    0.01226    0.01055    0.01610
AFIX  43
H01H  2    0.756676    0.514308    0.724161    11.00000   -1.20000
AFIX   0
C01I  1    0.547729    0.438162    0.824001    11.00000    0.07241    0.04221 =
         0.06086    0.02315    0.02047    0.02445
AFIX  43
H01I  2    0.608355    0.496484    0.815989    11.00000   -1.20000
AFIX   0
C01J  1    0.887668    0.291261    0.505387    11.00000    0.04400    0.02971 =
         0.08013   -0.00402    0.00369    0.00949
AFIX  43
H01J  2    0.907162    0.228366    0.502830    11.00000   -1.20000
AFIX   0
C01K  1    0.831228    0.472013    0.513309    11.00000    0.05022    0.04656 =
         0.06399    0.01524    0.01747    0.01466
AFIX  43
H01K  2    0.809098    0.533441    0.514724    11.00000   -1.20000
AFIX   0
C01L  1    0.303392    0.955028    0.788171    11.00000    0.06259    0.03092 =
         0.05780   -0.00364    0.01745    0.00738
AFIX  43
H01L  2    0.329907    1.022833    0.814269    11.00000   -1.20000
AFIX   0

O01M  5    0.210388    1.010227    0.344924    11.00000    0.13603    0.10130 =
         0.07918    0.02597    0.03976    0.06894
C01N  1    0.826479    0.718851    0.417945    11.00000    0.04119    0.06225 =
         0.06946    0.02337    0.01554    0.02383
AFIX  43
H01N  2    0.869742    0.698124    0.447228    11.00000   -1.20000
AFIX   0
C01O  1    1.058276    0.485371    0.735269    11.00000    0.04640    0.05256 =
         0.06350    0.01168    0.00354    0.01850
AFIX  43
H01O  2    1.135817    0.478253    0.738261    11.00000   -1.20000
AFIX   0
C01P  1    0.272367    0.970069    0.464375    11.00000    0.04999    0.04054 =
         0.07148    0.02441    0.01715    0.02654
AFIX 137
H01A  2    0.250679    0.910357    0.429953    11.00000   -1.50000
H01D  2    0.333343    1.030824    0.455692    11.00000   -1.50000
H01E  2    0.200685    0.988615    0.472548    11.00000   -1.50000
AFIX   0
C01Q  1    0.695196    0.768647    0.330878    11.00000    0.05584    0.04980 =
         0.04142    0.01256    0.01547    0.01783
AFIX  43
H01Q  2    0.650961    0.786088    0.300447    11.00000   -1.20000
AFIX   0
C01S  1    0.204675    0.976410    0.898613    11.00000    0.05037    0.04337 =
         0.07305   -0.00561    0.02020    0.01221
C01T  1    0.850403    0.420335    0.458229    11.00000    0.03885    0.05538 =
         0.05896    0.00479    0.00695    0.00646
AFIX  43
H01T  2    0.843143    0.447037    0.423383    11.00000   -1.20000
AFIX   0
C01U  1    0.440944    0.582942    0.955068    11.00000    0.10033    0.05931 =
         0.04345    0.01258    0.01387    0.04513
AFIX  43
H01U  2    0.491097    0.540562    0.955511    11.00000   -1.20000
AFIX   0
C01V  1    0.321483    0.658649    0.900797    11.00000    0.06421    0.06280 =
         0.05278    0.01945    0.02235    0.02673
AFIX  43
H01V  2    0.287920    0.667889    0.864184    11.00000   -1.20000
AFIX   0
C01W  1    0.880067    0.329731    0.456161    11.00000    0.04092    0.06302 =
         0.05578   -0.01426    0.00806    0.00988
AFIX  43
H01W  2    0.895192    0.294393    0.419673    11.00000   -1.20000
AFIX   0
C01X  1    0.891825    0.504677    0.779289    11.00000    0.07232    0.05164 =
         0.05267    0.01410    0.01280    0.03268
AFIX  43
H01X  2    0.853068    0.509762    0.813674    11.00000   -1.20000
AFIX   0
C01Y  1    1.006612    0.497210    0.785049    11.00000    0.07699    0.05869 =
         0.04330    0.01538   -0.00344    0.02047
AFIX  43
H01Y  2    1.047544    0.500341    0.822891    11.00000   -1.20000
AFIX   0
C01Z  1    0.448683    0.747803    0.340430    11.00000    0.05338    0.07428 =
         0.06252    0.02498    0.01192    0.03902
AFIX 137
H01F  2    0.366348    0.712781    0.347048    11.00000   -1.50000
H01G  2    0.466327    0.706369    0.305087    11.00000   -1.50000
H01M  2    0.456605    0.818576    0.334276    11.00000   -1.50000
AFIX   0
C020  1    0.806115    0.759354    0.323221    11.00000    0.07503    0.06634 =
         0.05049    0.01722    0.02301    0.03020
AFIX  43
H020  2    0.836424    0.767370    0.286845    11.00000   -1.20000
AFIX   0
C021  1    0.354742    0.363958    0.854044    11.00000    0.08031    0.04522 =
         0.05377    0.00932    0.02587    0.01394
AFIX  43
H021  2    0.281332    0.370243    0.865263    11.00000   -1.20000
AFIX   0
C022  1   -0.007522    0.782445    0.894494    11.00000    0.04923    0.06594 =
         0.04935   -0.00114    0.00677    0.02107
AFIX  43
H022  2    0.053151    0.784949    0.924929    11.00000   -1.20000
AFIX   0
C023  1   -0.064303    0.830786    0.804459    11.00000    0.05360    0.08147 =
         0.04835    0.01296    0.01215    0.03183
AFIX  43
H023  2   -0.042787    0.867392    0.773598    11.00000   -1.20000
AFIX   0
C024  1   -0.125864    0.729058    0.896238    11.00000    0.06828    0.05288 =
         0.07974   -0.00123    0.03114    0.00348
AFIX  43
H024  2   -0.146202    0.695602    0.928409    11.00000   -1.20000
AFIX   0
C025  1    0.564143    0.338114    0.819178    11.00000    0.07533    0.03886 =
         0.07663    0.00131   -0.00635    0.02856
AFIX  43
H025  2    0.634622    0.329344    0.805313    11.00000   -1.20000
AFIX   0
C026  1   -0.213352    0.722814    0.853919    11.00000    0.04359    0.05604 =
         0.09298   -0.00085    0.00499    0.00992
AFIX  43
H026  2   -0.294549    0.683953    0.855774    11.00000   -1.20000
AFIX   0
C027  1    0.485170    0.257577    0.833244    11.00000    0.11674    0.03516 =
         0.05504    0.00936    0.00977    0.03698
AFIX  43
H027  2    0.500786    0.193087    0.831587    11.00000   -1.20000
AFIX   0
C028  1    0.874008    0.738233    0.368659    11.00000    0.06956    0.07823 =
         0.07792    0.02579    0.03756    0.03635
AFIX  43
H028  2    0.953154    0.737576    0.364748    11.00000   -1.20000
AFIX   0
C029  1    0.297905    0.707843    0.954321    11.00000    0.08865    0.06923 =
         0.07857    0.02879    0.03171    0.05620
AFIX  43
H029  2    0.252732    0.754397    0.954147    11.00000   -1.20000
AFIX   0
C02A  1   -0.185246    0.774283    0.805987    11.00000    0.04652    0.10734 =
         0.05523    0.00477    0.00466    0.02626
AFIX  43
H02A  2   -0.246936    0.770483    0.775713    11.00000   -1.20000
AFIX   0
C02B  1    0.316970    0.996871    0.926057    11.00000    0.07037    0.06530 =
         0.06947   -0.00665    0.01148    0.00760
AFIX  43
H02B  2    0.359107    0.950227    0.912494    11.00000   -1.20000
AFIX   0
C02C  1    0.378216    0.267505    0.850630    11.00000    0.10488    0.02950 =
         0.06817    0.01402    0.01547    0.00480
AFIX  43
H02C  2    0.320520    0.209087    0.860281    11.00000   -1.20000
AFIX   0
C02D  1    0.415360    0.631603    1.009662    11.00000    0.09099    0.07053 =
         0.04674    0.01682    0.00481    0.03791
AFIX  43
H02D  2    0.449962    0.624079    1.046522    11.00000   -1.20000
AFIX   0

C02E  1    0.180242    0.838959    0.263566    11.00000    0.08411    0.04682 =
         0.13054    0.03074    0.02342    0.00429
C02F  1    0.339580    0.689981    1.008510    11.00000    0.11631    0.08782 =
         0.06432    0.00893    0.03827    0.04782
AFIX  43
H02F  2    0.315646    0.718066    1.044421    11.00000   -1.20000
AFIX   0
C02G  1    0.139385    1.049692    0.920011    11.00000    0.08215    0.07629 =
         0.06365    0.00059    0.02876    0.02964
AFIX  43
H02G  2    0.060393    1.041505    0.902660    11.00000   -1.20000
AFIX   0
C02I  1    0.374651    1.082394    0.973104    11.00000    0.07387    0.07332 =
         0.04791   -0.00035    0.00633    0.00033
AFIX  43
H02I  2    0.455185    1.094584    0.989953    11.00000   -1.20000
AFIX   0
C02J  1    0.202583    1.128634    0.966212    11.00000    0.19927    0.09641 =
         0.10463   -0.02601    0.06050    0.07514
AFIX  43
H02J  2    0.164339    1.177610    0.981319    11.00000   -1.20000
AFIX   0
C02K  1    0.317686    1.146307    0.994225    11.00000    0.10710    0.10699 =
         0.10982   -0.05809    0.04550   -0.06150
AFIX  43
H02K  2    0.354188    1.203078    1.027745    11.00000   -1.20000
AFIX   0
HKLF 4


REM  20240514-libijin-jxl-22889-200k_a.res in P-1
REM wR2 = 0.6974, GooF = S = 3.328, Restrained GooF = 3.328 for all data
REM R1 = 0.3244 for 9985 Fo > 4sig(Fo) and 0.3465 for all 13073 data
REM 778 parameters refined using 0 restraints

END

WGHT      0.2000      0.0000

REM Highest difference peak 10.275,  deepest hole -0.955,  1-sigma level  0.421
Q1    1   0.6104  1.0194  0.8868  11.00000  0.05   10.27
Q2    1   0.1017  0.9378  0.6594  11.00000  0.05    7.55
Q3    1  -0.1368  1.1302  0.9331  11.00000  0.05    7.49
Q4    1   1.0569  0.1212  0.4413  11.00000  0.05    6.51
Q5    1   0.0193  0.9611  0.5419  11.00000  0.05    4.40
Q6    1   0.2420  0.9874  0.1101  11.00000  0.05    3.14
Q7    1  -0.0252  1.0172  0.3949  11.00000  0.05    2.25
Q8    1   0.9548  0.5000  0.9582  11.00000  0.05    2.03
Q9    1   0.0000  0.5000  1.0000  10.50000  0.05    1.97
Q10   1   0.0830  0.4149  0.9543  11.00000  0.05    1.93
;
_shelx_res_checksum              92909
_shelx_hkl_file                  
;
   0   0  -1  237.69    4.49
   0   0  -2    3.71    0.87
   0   0  -3    5.40    1.24
   0   0  -4    3.46    1.10
   0   0  -5  283.65    5.68
   0   0  -5  290.18   10.57
   0   0  -5  283.46    5.78
   0   0  -6  339.56    6.94
   0   0  -6  338.40    5.62
   0   0  -6  346.66    6.48
   0   0  -7   63.16    3.11
   0   0  -7   61.31    3.24
   0   0  -7   71.28    6.04
   0   0  -7   61.80    3.26
   0   0  -7   63.52    2.72
   0   0  -7   65.20    2.78
   0   0  -8   45.22    2.82
   0   0  -8   44.99    5.25
   0   0  -8   40.42    2.88
   0   0  -8   40.56    2.33
   0   0  -8   45.36    2.31
   0   0  -9   68.58    3.70
   0   0  -9   71.45    3.38
   0   0  -9   76.63    4.15
   0   0 -10   18.41    2.06
   0   0 -10   15.58    1.70
   0   0 -10   17.13    2.18
   0   0 -11    3.77    1.14
   0   0 -11    3.19    0.81
   0   0 -12   80.60    5.02
   0   0 -12   83.23    4.52
   0   0 -13    3.28    1.29
   0   0 -13    2.48    0.98
   0   0 -14    1.42    0.58
   0   0 -14    0.76    0.65
   0   0 -15   47.94    4.03
   0   0 -15   51.37    4.78
   0   0 -16    1.69    1.01
   0   0 -16    1.55    0.65
   0   0 -17   85.15    6.53
   0   0 -18   95.30    9.71
   0   0 -18   81.73    9.62
   0   0 -18  103.52    9.52
   0   0  18  113.04   15.51
   0   0 -18  117.28   10.64
   0   0 -19   10.50    3.22
   0   0 -19   16.07    3.21
   0   0  19    6.70    3.36
   0   0 -19   10.52    3.60
   0   0 -19   11.42    4.02
   0   0 -20  245.58   15.38
   0   0  20  225.12   23.00
   0   0 -20  234.50   15.63
   0   0 -20  189.64   14.51
   0   0 -21   -0.28    1.10
   0   0  21    1.55    2.34
   0   0 -21   -0.94    1.22
   0   0  22   12.77    5.26
   0   0 -22   13.83    3.81
   0   0 -22   10.93    3.50
   0   0  23    2.92    2.37
   0   0 -23    0.36    1.01
   0   0 -23    0.80    0.58
   0   0 -24    2.17    1.22
   0   0  24    0.27    2.54
   0   0 -24    0.01    0.71
   0   0 -24    1.49    1.08
   0   0 -25   12.07    2.52
   0   0 -25   10.43    2.79
   0   0 -25    8.96    2.29
   0   0 -26   33.01    4.23
   0   0 -26   27.72    3.48
   0   0 -27    2.37    1.04
   0   1 -27    0.36    0.38
   0   1 -27    1.37    0.81
   0   1 -26   10.16    2.42
   0   1 -26    8.72    2.14
   0   1 -25   23.56    3.71
   0  -1  25   20.93    5.66
   0   1 -25   21.98    3.94
   0   1 -25   17.73    3.54
   0   1 -24   -0.34    0.94
   0  -1  24    0.10    2.04
   0   1 -24    0.76    0.93
   0   1 -23    1.06    1.05
   0  -1  23   -3.27    4.29
   0   1 -23   -0.09    1.08
   0   1 -22   21.05    4.62
   0   1 -22   20.11    4.52
   0  -1  22   18.95    6.49
   0   1 -22   14.85    4.18
   0   1 -21    4.95    2.29
   0   1 -21    2.79    1.71
   0   1 -21    2.58    1.64
   0  -1  21    2.59    3.02
   0   1 -20   12.26    3.58
   0   1 -20   20.20    3.36
   0   1 -20    9.56    3.35
   0   1 -20   11.91    3.39
   0   1 -20   13.17    3.87
   0  -1  20    5.86    3.61
   0   1 -19  477.60   21.33
   0   1 -19  420.20   21.72
   0   1 -19  451.65   20.29
   0   1 -19  475.11   21.49
   0   1 -18    4.07    2.23
   0   1 -18    3.64    1.76
   0   1 -18   -0.63    1.96
   0   1 -18    1.44    0.90
   0   1 -18    5.49    1.66
   0   1 -18    3.13    1.98
   0   1 -17    1.60    0.69
   0   1 -16   15.40    2.63
   0   1 -15    4.46    1.46
   0   1 -14   46.32    4.07
   0   1 -13   88.45    4.71
   0   1 -13   82.02    5.17
   0   1 -12   56.89    4.25
   0   1 -12   67.00    4.44
   0   1 -12   67.98    4.06
   0   1 -11  118.72    5.90
   0   1 -11  123.81    5.65
   0   1 -11  130.13    4.93
   0   1 -10   26.79    2.71
   0   1 -10   25.30    1.99
   0   1  -9  564.68   11.59
   0   1  -9  590.10   11.24
   0   1  -9  588.72   19.59
   0   1  -9  566.93    8.81
   0   1  -8  191.76    6.01
   0   1  -8  188.83    4.59
   0   1  -8  201.47    6.87
   0   1  -8  185.00   10.31
   0   1  -7  761.16   11.26
   0   1  -7  755.69    8.24
   0   1  -7  770.01   12.90
   0   1  -6   54.35    3.28
   0   1  -6   54.12    4.72
   0  -1   6   50.32    5.11
   0  -1   5 2715.85   32.96
   0   1  -5 2714.63   30.56
   0   1  -4  148.47    6.52
   0  -1   4  150.72    6.85
   0   1  -4  135.00    4.80
   0   1  -3   21.30    1.86
   0  -1   3   19.97    1.96
   0  -1   2    4.52    0.92
   0   1  -2    3.40    0.85
   0   1  -1  357.96    6.54
   0   1   0  549.58    7.94
   0   1   1  272.32    5.26
   0  -1  -1  281.09    5.46
   0  -1  -2   44.42    2.12
   0   1   2   48.66    2.30
   0  -1  -3  134.10    3.64
   0  -1  -4   27.51    1.64
   0  -1  -5  810.81    8.87
   0  -1  -5  803.69   10.11
   0  -1  -5  807.69    8.83
   0  -1  -6   44.67    2.39
   0  -1  -6   48.35    2.77
   0  -1  -6   45.60    2.00
   0  -1  -7    2.04    0.76
   0  -1  -7    2.17    0.75
   0  -1  -7    2.98    1.53
   0  -1  -7    1.21    0.33
   0  -1  -8  184.78    5.31
   0  -1  -8  185.40    6.12
   0  -1  -8  184.73   11.22
   0  -1  -9  647.59   12.18
   0  -1  -9  643.07   10.77
   0  -1 -10    7.30    1.53
   0  -1 -10    7.80    1.29
   0  -1 -11    5.09    1.28
   0  -1 -11    1.77    0.34
   0  -1 -12  207.61    7.79
   0  -1 -12  201.33    8.39
   0  -1 -13  147.87    7.15
   0  -1 -13  124.66    6.75
   0  -1 -14    1.79    0.70
   0  -1 -14    3.28    1.16
   0  -1 -15   25.18    3.24
   0  -1 -15   24.72    3.37
   0  -1 -16    0.56    0.86
   0  -1 -16    0.35    0.62
   0  -1 -17  145.64   11.41
   0  -1 -17  166.28   12.58
   0  -1 -18   25.62    4.93
   0  -1 -18   29.39    5.87
   0  -1 -18   30.09    5.66
   0   1  18   34.51    8.51
   0  -1 -18   48.16    5.37
   0  -1 -19   38.25    6.73
   0  -1 -19   54.50    7.66
   0   1  19   49.46   10.59
   0   1  20   29.10    8.13
   0  -1 -20   29.85    5.60
   0  -1 -20   21.70    4.81
   0  -1 -21   65.85    8.19
   0   1  21   68.94   12.26
   0  -1 -21   50.19    7.03
   0   1  22   71.75   12.51
   0  -1 -22   73.82    8.32
   0  -1 -22   57.42    7.14
   0  -1 -23    0.78    0.85
   0  -1 -23    1.03    1.64
   0  -1 -23   -0.02    0.86
   0  -1 -24   -0.03    0.42
   0  -1 -24   -1.19    1.54
   0  -1 -24   -0.04    0.63
   0  -1 -25   18.98    3.61
   0  -1 -25   13.84    2.47
   0  -1 -26    5.25    1.69
   0  -1 -26    2.44    0.90
   0   2 -27   10.09    2.06
   0   2 -27    9.16    1.96
   0   2 -26    0.46    0.75
   0   2 -26   -0.04    0.80
   0   2 -26   -2.14    1.18
   0   2 -25    2.95    1.54
   0   2 -25    2.05    1.28
   0  -2  25   -1.98    2.38
   0   2 -25    2.66    1.43
   0   2 -24    0.35    0.97
   0   2 -24    0.37    0.76
   0  -2  24   -2.14    2.22
   0   2 -24   -0.67    0.81
   0   2 -23   33.79    5.76
   0   2 -23   35.47    5.50
   0  -2  23   39.52    9.27
   0   2 -23   26.09    5.22
   0   2 -22   32.33    5.66
   0  -2  22   26.98    8.03
   0   2 -22   31.87    5.68
   0   2 -22   30.84    5.89
   0   2 -21    3.89    2.16
   0   2 -21    5.83    2.61
   0   2 -21    6.56    2.31
   0   2 -21    7.74    2.76
   0  -2  21    7.43    5.09
   0   2 -20  173.05   13.30
   0   2 -20  251.80   11.74
   0   2 -20  156.86   13.49
   0   2 -20  151.87   11.66
   0   2 -20  167.51   12.41
   0  -2  20  263.09   24.29
   0   2 -20  161.76   12.70
   0   2 -19  325.79   17.77
   0   2 -19  334.50   17.24
   0   2 -19  288.95   18.53
   0   2 -19  305.68   16.18
   0   2 -19  319.57   17.58
   0   2 -18   36.79    5.88
   0   2 -18   33.01    5.23
   0   2 -18   29.05    5.75
   0   2 -18   51.95    5.01
   0   2 -18   31.55    5.68
   0   2 -17   22.10    3.22
   0   2 -16   43.41    4.32
   0   2 -15  295.29   11.46
   0   2 -15  365.85   11.77
   0   2 -14  279.26   10.85
   0   2 -14  314.32   10.43
   0   2 -13    9.15    2.05
   0   2 -13    8.07    1.65
   0   2 -12    0.36    0.40
   0   2 -11   37.69    3.50
   0   2 -10   16.05    2.00
   0   2  -9  183.68    6.35
   0   2  -9  202.90    8.74
   0   2  -8   21.55    2.12
   0   2  -8   24.74    2.98
   0  -2   8   24.10    4.25
   0   2  -7  367.14    7.87
   0  -2   7  352.09   14.88
   0   2  -7  358.20   10.93
   0   2  -6  583.90    9.19
   0   2  -6  589.99   13.46
   0   2  -5 1705.35   14.10
   0   2  -5 1703.98   22.13
   0  -2   5 1842.01   25.83
   0  -2   5 1852.13   27.86
   0   2  -4 1328.26   18.84
   0  -2   4 1401.04   20.66
   0  -2   3   64.48    4.14
   0   2  -3   59.28    4.06
   0   2  -2  140.64    5.90
   0   2  -1  705.95   13.00
   0  -2   0   14.31    1.82
   0   2   0   15.04    1.85
   0   2   1  572.26   11.06
   0  -2  -1  590.50   11.28
   0   2   2    3.69    0.99
   0  -2  -2    3.86    1.12
   0  -2  -3  195.75    6.30
   0  -2  -3  192.20    4.13
   0   2   3  204.84    6.61
   0  -2  -4 2118.92   17.03
   0  -2  -4 1994.84   19.83
   0  -2  -5   52.03    3.10
   0  -2  -5   47.73    2.49
   0  -2  -5   50.06    2.86
   0  -2  -6  112.41    4.29
   0  -2  -6  115.95    4.17
   0  -2  -6  102.60    4.46
   0  -2  -7   22.47    2.24
   0  -2  -7   24.82    1.76
   0  -2  -7   27.06    2.18
   0  -2  -8   57.47    3.36
   0  -2  -8   57.36    3.68
   0  -2  -9   17.27    1.97
   0  -2  -9   16.68    2.21
   0  -2 -10   12.83    1.75
   0  -2 -10   13.17    2.02
   0  -2 -11  125.00    6.45
   0  -2 -11  138.75    6.23
   0  -2 -12   61.51    4.46
   0  -2 -12   47.41    4.29
   0  -2 -13   14.25    2.53
   0  -2 -13   19.19    2.84
   0  -2 -14   11.21    2.28
   0  -2 -14   17.50    2.69
   0  -2 -15    0.84    0.75
   0  -2 -15    0.93    0.65
   0  -2 -16   22.92    3.64
   0  -2 -16   24.15    3.33
   0  -2 -17   17.61    4.35
   0  -2 -17   20.60    4.63
   0   2  17   13.96    5.30
   0  -2 -17   27.04    4.04
   0  -2 -18    0.50    0.83
   0   2  18   -1.96    3.12
   0  -2 -18    1.30    1.42
   0  -2 -18    1.94    1.21
   0  -2 -19   35.04    6.30
   0   2  19   24.69    7.59
   0  -2 -19   24.15    5.11
   0   2  20    7.35    4.10
   0  -2 -20    5.87    2.50
   0  -2 -20    3.64    2.02
   0  -2 -21  102.34    9.99
   0  -2 -21   75.03    8.50
   0  -2 -22    2.19    1.86
   0  -2 -22    0.21    0.75
   0  -2 -23    0.67    0.84
   0  -2 -23    0.13    0.78
   0  -2 -24   16.82    3.52
   0  -2 -25   16.77    3.09
   0  -2 -26   -0.70    0.55
   0   3 -28   -0.42    0.49
   0   3 -27   11.54    2.30
   0   3 -27    6.11    1.72
   0   3 -26    4.83    1.78
   0   3 -26    2.36    1.31
   0   3 -25    1.66    1.53
   0   3 -25    0.01    0.92
   0   3 -25   -0.83    1.15
   0   3 -25   -0.11    0.48
   0  -3  25   -1.80    2.15
   0   3 -24    5.27    2.39
   0   3 -24    2.97    1.55
   0   3 -24    3.53    1.75
   0  -3  24    2.78    2.36
   0   3 -23    0.79    0.91
   0   3 -23    1.11    0.69
   0   3 -23    0.74    0.72
   0  -3  23    2.05    2.64
   0   3 -22    7.37    3.07
   0   3 -22    8.65    3.07
   0  -3  22   16.13    6.21
   0   3 -22    8.85    2.95
   0   3 -21   -1.33    2.09
   0   3 -21   -1.59    2.19
   0   3 -21    2.88    2.10
   0   3 -21    2.31    1.37
   0   3 -20   26.00    5.18
   0   3 -20   22.61    4.67
   0   3 -20   19.16    4.89
   0   3 -20   21.80    4.27
   0   3 -19    1.33    1.58
   0   3 -19    0.33    1.20
   0   3 -19   -1.55    1.98
   0   3 -19   -0.45    0.83
   0   3 -19   -0.81    1.90
   0   3 -19    0.92    0.53
   0   3 -18  200.53   12.83
   0   3 -18  217.89   15.97
   0   3 -18  231.08   14.88
   0   3 -17   84.71    6.10
   0   3 -16   76.05    5.55
   0   3 -16   67.28    6.15
   0   3 -15    3.92    1.34
   0   3 -15    5.73    1.93
   0   3 -14  124.65    6.72
   0   3 -14  116.37    7.43
   0   3 -13    1.65    1.21
   0   3 -12   99.32    6.50
   0   3 -11   15.60    2.25
   0   3 -10  244.15    7.89
   0   3  -9   89.46    6.80
   0   3  -9   78.54    4.25
   0   3  -8    9.12    2.18
   0  -3   8    8.09    0.96
   0   3  -8    7.60    1.34
   0  -3   7   26.99    4.28
   0   3  -7   28.31    3.66
   0  -3   7   25.82    1.63
   0  -3   7   25.09    3.90
   0   3  -7   26.19    2.21
   0  -3   6   50.76    5.31
   0  -3   6   50.62    5.44
   0  -3   6   51.06    2.29
   0   3  -6   55.27    4.95
   0   3  -6   47.28    2.78
   0  -3   5 2128.34   13.77
   0   3  -5 2123.70   29.90
   0  -3   5 2194.91   31.89
   0  -3   5 2230.93   33.53
   0   3  -5 2048.23   15.76
   0  -3   4 2444.78   14.34
   0   3  -4 2520.50   31.90
   0  -3   3    2.66    0.64
   0   3  -3    4.61    1.71
   0   3  -3    3.02    0.63
   0  -3   2  148.24    3.61
   0   3  -2  139.18    7.16
   0  -3   1  490.28   13.04
   0   3  -1  476.67   12.97
   0   3   0    9.41    1.82
   0  -3   0    7.28    1.67
   0  -3  -1   92.93    5.52
   0   3   1   87.07    5.45
   0  -3  -2 3813.02   34.62
   0   3   2 3878.90   35.69
   0  -3  -3   35.32    2.43
   0  -3  -3   36.06    2.16
   0   3   3   34.18    3.43
   0  -3  -3   34.69    3.40
   0  -3  -4    5.13    1.46
   0  -3  -4    4.43    0.95
   0  -3  -4    2.64    0.95
   0  -3  -5  608.76   13.11
   0  -3  -5  629.71    9.79
   0  -3  -5  642.50   11.41
   0  -3  -6  260.74    7.68
   0  -3  -6  259.26    6.66
   0  -3  -6  259.48    8.18
   0  -3  -7   12.70    1.61
   0  -3  -7   13.07    1.83
   0  -3  -8  234.08    8.04
   0  -3  -8  262.56    7.66
   0  -3  -9    2.57    1.06
   0  -3  -9    2.94    0.85
   0  -3 -10  388.02   10.64
   0  -3 -10  329.45   10.67
   0  -3 -11   22.11    3.00
   0  -3 -11   26.30    2.95
   0  -3 -12  101.48    6.11
   0  -3 -12   77.02    5.81
   0  -3 -13  203.37    9.59
   0  -3 -13  151.93    8.49
   0  -3 -14    4.67    1.66
   0  -3 -14    4.15    1.45
   0  -3 -15   90.32    6.62
   0  -3 -15   76.86    6.49
   0  -3 -16    5.46    2.56
   0   3  16    1.96    1.41
   0  -3 -16    6.66    2.00
   0  -3 -16    6.68    1.86
   0  -3 -16    1.96    1.08
   0  -3 -17   57.97    7.71
   0   3  17   51.16   10.54
   0  -3 -17   73.64    6.67
   0  -3 -17   41.17    6.98
   0  -3 -18   41.35    6.76
   0  -3 -18   48.13    5.46
   0  -3 -18   29.40    5.61
   0  -3 -19    2.97    2.12
   0  -3 -19    5.41    2.62
   0  -3 -20    5.47    2.26
   0  -3 -20    4.99    2.30
   0  -3 -21   -1.21    1.22
   0  -3 -21    1.86    1.90
   0  -3 -22    0.39    0.67
   0  -3 -22   -1.27    1.37
   0  -3 -23    4.61    1.91
   0   3  23    3.81    1.43
   0  -3 -24    1.24    0.89
   0  -3 -25   14.62    2.69
   0  -3 -25    8.43    1.79
   0   4 -28    2.41    0.97
   0   4 -27    4.83    1.61
   0   4 -27   11.20    2.23
   0   4 -26    9.71    2.55
   0   4 -26   14.39    2.86
   0   4 -26    7.79    2.38
   0  -4  26    8.03    3.67
   0   4 -25    3.85    1.85
   0   4 -25    5.96    2.01
   0   4 -25    3.69    1.86
   0  -4  25    3.78    2.17
   0   4 -24    9.85    3.05
   0   4 -24   12.94    3.15
   0   4 -24    5.49    2.14
   0  -4  24    5.79    3.29
   0   4 -23    0.21    0.84
   0   4 -23    0.58    1.38
   0   4 -22   16.70    4.40
   0   4 -22   14.57    3.17
   0   4 -22   20.90    4.64
   0   4 -21    8.21    3.41
   0   4 -21    3.87    1.37
   0   4 -21    8.18    3.02
   0   4 -20    2.33    2.30
   0   4 -20    1.96    1.62
   0   4 -20    5.18    1.63
   0   4 -20    3.08    2.05
   0   4 -19    3.55    1.74
   0   4 -19    2.53    1.89
   0   4 -19    4.89    1.51
   0   4 -19    4.18    2.13
   0   4 -18   54.10    5.92
   0   4 -18   36.43    5.56
   0   4 -18   39.17    6.26
   0   4 -18   54.11    5.05
   0   4 -17   16.23    2.69
   0   4 -17   17.71    3.40
   0   4 -16   28.14    3.38
   0   4 -16   27.23    4.06
   0   4 -15   69.18    5.21
   0   4 -15   75.99    6.64
   0   4 -14   69.66    6.09
   0   4 -13    0.15    0.67
   0   4 -12   17.61    3.03
   0   4 -11  298.16    9.28
   0   4 -10   12.73    1.86
   0   4  -9   72.39    6.88
   0  -4   9   71.15    3.17
   0   4  -9   64.63    3.89
   0  -4   8    5.90    0.93
   0   4  -8    4.01    1.57
   0   4  -8    4.48    1.11
   0   4  -7  154.07    9.59
   0  -4   7  152.46    4.55
   0   4  -7  139.99    5.03
   0  -4   6   56.78    6.31
   0  -4   6   62.03    6.51
   0  -4   6   58.09    2.77
   0   4  -6   56.57    5.78
   0   4  -6   61.25    2.69
   0   4  -6   52.94    2.92
   0  -4   5  491.05    7.71
   0   4  -5  500.39   16.63
   0   4  -5  459.73    7.66
   0   4  -4  208.82   10.58
   0  -4   4  217.10   10.97
   0  -4   4  209.44    5.04
   0   4  -4  187.05    4.37
   0   4  -3    6.08    1.96
   0  -4   3    8.22    1.25
   0   4  -3    5.49    1.02
   0  -4   3   10.17    2.70
   0  -4   2 2145.14   32.66
   0   4  -2 1999.13   31.49
   0  -4   2 2213.81   16.52
   0   4  -2 1872.32   15.77
   0  -4   1  579.35    8.55
   0  -4   1  572.38   16.66
   0   4  -1  502.31    8.47
   0   4  -1  522.91   15.68
   0   4   0 5117.88   48.84
   0  -4   0 4984.70   21.40
   0   4   1 1283.80   24.52
   0  -4  -1 1301.36   24.25
   0  -4  -1 1222.60   11.62
   0  -4  -2  888.12   10.59
   0   4   2  936.77   20.66
   0  -4  -2  961.22   20.47
   0  -4  -2  915.37   12.82
   0  -4  -3  659.55   16.83
   0  -4  -3  622.49    9.46
   0   4   3  653.58   17.32
   0  -4  -3  661.77   11.65
   0   4   4  269.13   11.27
   0  -4  -4  278.25    7.87
   0  -4  -4  260.91    6.51
   0  -4  -4  262.96   10.46
   0  -4  -5  540.19   11.47
   0  -4  -5  514.93   14.36
   0  -4  -5  523.91    9.85
   0  -4  -6   55.74    3.95
   0  -4  -6   60.89    3.55
   0  -4  -7   17.71    2.38
   0  -4  -7   21.75    2.41
   0  -4  -8  358.03   10.79
   0  -4  -8  408.65   10.22
   0  -4  -9   36.77    3.70
   0  -4  -9   44.84    3.66
   0  -4 -10  137.48    7.41
   0  -4 -10  177.57    7.66
   0  -4 -11    2.98    1.26
   0  -4 -11    4.47    1.46
   0  -4 -12   40.64    4.30
   0  -4 -12   27.61    3.62
   0  -4 -13   14.87    2.77
   0  -4 -13   20.85    3.13
   0  -4 -14   43.24    4.83
   0  -4 -14   48.69    4.92
   0  -4 -15   -0.39    1.42
   0  -4 -15    0.54    0.65
   0  -4 -15   -0.03    0.82
   0  -4 -15   -0.47    1.64
   0  -4 -16   53.00    7.39
   0  -4 -16   64.08    6.26
   0  -4 -16   42.16    6.71
   0  -4 -17   29.16    5.50
   0  -4 -17   24.36    3.84
   0  -4 -17   30.98    5.80
   0  -4 -18    8.51    3.20
   0  -4 -18   12.61    3.71
   0  -4 -19    0.92    1.20
   0  -4 -19    1.28    1.66
   0  -4 -20   23.68    4.57
   0  -4 -20   27.10    3.43
   0  -4 -20   30.74    5.24
   0  -4 -21    7.00    2.26
   0  -4 -21    7.56    2.42
   0   4  21    4.85    1.83
   0  -4 -22   -0.31    1.21
   0   4  22   -0.67    0.79
   0  -4 -23    1.74    1.08
   0  -4 -24    0.13    0.46
   0   5 -27    1.20    0.89
   0   5 -27    3.00    1.18
   0   5 -26   -0.06    0.72
   0   5 -26    1.32    0.92
   0   5 -26    0.17    0.58
   0  -5  26    0.05    1.25
   0   5 -25    0.66    0.74
   0   5 -25    3.60    1.73
   0   5 -25    1.68    1.29
   0  -5  25    2.40    2.61
   0   5 -24    0.04    1.09
   0   5 -24    0.10    0.74
   0   5 -24   -1.76    1.96
   0  -5  24   -1.09    1.95
   0   5 -23    9.89    3.29
   0   5 -23    8.20    2.83
   0   5 -22    2.72    2.03
   0   5 -22    1.33    0.89
   0   5 -22    3.57    2.15
   0   5 -21   -0.56    1.26
   0   5 -21   -0.11    0.97
   0   5 -21    0.50    1.17
   0   5 -20   25.09    4.73
   0   5 -20   28.40    6.17
   0   5 -20   35.88    4.22
   0   5 -20   28.94    5.61
   0   5 -19   22.64    4.03
   0   5 -19   22.10    4.91
   0   5 -19   17.76    4.02
   0   5 -19   25.20    3.56
   0   5 -18    5.47    2.17
   0   5 -18   -0.40    1.68
   0   5 -18    5.85    2.55
   0   5 -18    2.40    1.41
   0   5 -18    5.19    2.60
   0   5 -18    4.59    1.48
   0   5 -17   74.13    8.37
   0   5 -17   69.59    6.54
   0   5 -17   44.92    4.95
   0   5 -17  104.58    6.73
   0   5 -17  102.79    8.38
   0   5 -16    1.03    0.62
   0   5 -16   -0.24    0.87
   0   5 -15   -0.48    1.15
   0   5 -14  398.66   15.03
   0   5 -13  185.99   10.37
   0   5 -12   48.84    5.34
   0   5 -11    4.88    1.43
   0  -5  10   30.43    2.40
   0   5 -10   33.73    3.07
   0  -5   9 2228.42   20.04
   0   5  -9 2168.01   22.80
   0  -5   8  366.57    8.19
   0   5  -8  377.29    8.99
   0  -5   7   35.06    2.45
   0   5  -7   30.44    2.43
   0  -5   6   29.26    2.26
   0   5  -6   29.12    2.24
   0  -5   5  143.65    4.69
   0   5  -5  119.82    4.06
   0  -5   4  247.18    6.20
   0   5  -4  234.10    6.38
   0   5  -3   33.08    2.51
   0   5  -3   42.20    5.20
   0  -5   3   42.31    2.62
   0   5  -2   16.48    3.20
   0   5  -2   13.13    1.58
   0  -5   2   17.78    1.73
   0   5  -1  179.34    5.81
   0  -5   1  194.58    4.54
   0   5  -1  193.55   10.95
   0  -5   1  205.97    5.83
   0   5   0   33.71    2.56
   0  -5   0   37.88    2.54
   0  -5   0   28.15    2.40
   0  -5   0   36.62    2.13
   0   5   0   36.00    4.68
   0  -5  -1  377.27    7.28
   0   5   1  377.59   15.18
   0  -5  -1  383.39   15.24
   0   5   2 1082.39   25.48
   0  -5  -2 1130.62   25.83
   0  -5  -2 1095.42   13.25
   0  -5  -3  217.86    7.32
   0   5   3  234.16   12.02
   0  -5  -3  235.04   11.67
   0  -5  -3  236.11    6.53
   0  -5  -4   16.27    2.18
   0  -5  -4   14.14    2.85
   0  -5  -4   13.60    1.72
   0  -5  -5 1301.52   17.05
   0  -5  -5 1270.28   19.18
   0  -5  -6  340.92   10.48
   0  -5  -6  345.14    9.26
   0  -5  -7  247.12    8.37
   0  -5  -7  211.24    8.54
   0  -5  -8   36.31    3.68
   0  -5  -8   42.81    3.70
   0  -5  -9  114.83    6.42
   0  -5  -9   78.85    5.71
   0  -5 -10    3.23    1.38
   0  -5 -10    1.68    0.93
   0  -5 -11  127.75    7.76
   0  -5 -11  195.61    9.76
   0  -5 -12   67.47    5.90
   0  -5 -12   94.77    6.84
   0  -5 -13   12.13    2.60
   0  -5 -13   19.06    3.22
   0  -5 -14    5.71    2.69
   0  -5 -14    7.06    2.56
   0  -5 -14   11.39    2.37
   0  -5 -14    8.82    2.24
   0  -5 -15   11.28    3.85
   0  -5 -15   15.39    3.93
   0  -5 -15   19.23    3.40
   0  -5 -16    1.46    1.02
   0  -5 -16    3.58    2.12
   0  -5 -16    1.60    1.02
   0  -5 -17   18.96    4.30
   0  -5 -17   19.71    4.52
   0   5  18    2.78    1.79
   0  -5 -18    5.53    2.48
   0  -5 -18    3.45    1.50
   0  -5 -19    0.23    0.95
   0   5  19   -3.45    2.12
   0  -5 -19    0.71    0.77
   0  -5 -19   -1.82    1.66
   0  -5 -20    0.98    0.75
   0   5  20    0.35    0.92
   0  -5 -20    1.13    0.66
   0   5  21    1.21    0.94
   0  -5 -21    2.45    0.88
   0  -5 -22   17.25    3.22
   0  -5 -23    7.01    1.55
   0  -5 -24    0.12    0.34
   0   6 -27   15.44    2.73
   0   6 -27    9.13    2.14
   0   6 -27   12.42    2.17
   0   6 -26    0.36    0.56
   0  -6  26    2.27    2.04
   0   6 -26    1.99    1.41
   0   6 -26    0.88    0.82
   0   6 -25    1.60    1.03
   0  -6  25    6.28    4.48
   0   6 -25    2.99    1.48
   0   6 -25    3.44    1.51
   0   6 -24   11.01    3.33
   0   6 -24   12.35    3.27
   0   6 -24   12.83    2.91
   0   6 -23    3.85    1.38
   0   6 -23    7.03    2.81
   0   6 -23   11.25    3.69
   0   6 -23   12.07    2.95
   0   6 -22    1.42    1.76
   0   6 -22   -2.22    1.87
   0   6 -22   -0.72    1.59
   0   6 -22   -0.33    0.81
   0   6 -21   11.40    3.34
   0   6 -21   12.06    4.11
   0   6 -21   10.40    3.07
   0   6 -20   -0.12    0.97
   0   6 -20    0.71    1.25
   0   6 -19   28.21    6.22
   0   6 -19   26.28    5.43
   0   6 -19   29.60    5.15
   0   6 -19   19.76    3.95
   0   6 -18   13.46    3.27
   0   6 -18   11.52    3.73
   0   6 -18    6.73    2.18
   0   6 -18   14.06    4.51
   0   6 -18    2.81    0.89
   0   6 -17   11.79    3.06
   0   6 -17    8.54    3.10
   0   6 -17    7.92    2.35
   0   6 -17    5.84    1.75
   0   6 -16    3.37    1.76
   0   6 -15   77.49    7.19
   0   6 -14   41.89    5.38
   0   6 -13  169.11   10.46
   0   6 -12   10.39    2.34
   0   6 -11    6.39    2.08
   0  -6  10    7.11    1.31
   0   6 -10    5.60    1.35
   0  -6   9  402.46    9.41
   0   6  -9  331.95    9.35
   0  -6   8  150.25    5.71
   0  -6   7    1.69    0.64
   0  -6   6    0.26    0.38
   0  -6   5    9.64    1.44
   0   6  -4   15.92    1.91
   0  -6   4   16.23    1.85
   0   6  -3    3.19    0.83
   0  -6   3    3.69    0.90
   0  -6   2   18.74    2.01
   0   6  -2   14.56    1.78
   0   6  -1   88.98    4.49
   0  -6   1  102.09    4.64
   0  -6   0  122.26    5.06
   0   6   0  110.90    5.22
   0   6   1  109.55    5.28
   0  -6  -1  117.63    4.76
   0  -6  -1  122.42    5.05
   0  -6  -2   75.47    3.98
   0  -6  -2   71.67    3.86
   0  -6  -2   65.88    4.24
   0  -6  -3    0.34    0.41
   0  -6  -3   -1.01    0.80
   0  -6  -3   -0.09    0.35
   0  -6  -4   46.05    3.18
   0  -6  -4   49.51    3.94
   0  -6  -4   53.90    3.68
   0  -6  -5  339.29   10.62
   0  -6  -5  331.42    8.58
   0  -6  -6  114.86    5.08
   0  -6  -6  112.60    6.40
   0  -6  -7    1.29    0.97
   0  -6  -7    1.28    0.85
   0  -6  -8  159.03    8.14
   0  -6  -8  113.17    6.87
   0  -6  -9    0.80    0.71
   0  -6  -9    1.28    0.99
   0  -6 -10   93.95    6.76
   0  -6 -10  144.38    8.09
   0  -6 -11  107.84    7.26
   0  -6 -11   66.33    5.84
   0   6  12   32.41    4.30
   0  -6 -12   32.16    5.85
   0   6  12   33.21    5.45
   0  -6 -12   32.88    4.23
   0  -6 -12   50.94    5.13
   0  -6 -13   15.27    4.16
   0  -6 -13   18.14    4.20
   0   6  13   17.56    4.03
   0  -6 -13   21.86    3.58
   0  -6 -13   30.59    4.03
   0  -6 -14   51.11    7.20
   0  -6 -14   42.24    6.25
   0   6  14   38.02    6.13
   0  -6 -14   46.46    5.25
   0   6  15   -0.89    1.46
   0  -6 -15    0.47    0.63
   0  -6 -15   -0.34    0.91
   0  -6 -16   18.41    3.95
   0   6  16   14.28    3.64
   0   6  17    3.38    1.72
   0  -6 -17    4.10    1.99
   0  -6 -17    4.98    1.70
   0  -6 -18   20.89    4.10
   0   6  18   18.84    4.02
   0  -6 -18   19.30    3.13
   0   6  19   17.33    3.55
   0  -6 -19   17.60    3.67
   0  -6 -19   19.56    2.86
   0   6  20   -0.49    0.93
   0  -6 -20    0.70    0.84
   0  -6 -20    1.60    1.08
   0  -6 -20   -0.14    0.33
   0  -6 -21   10.41    2.14
   0  -6 -21    8.09    1.59
   0  -6 -22    4.45    1.22
   0  -6 -22    3.01    0.83
   0   7 -27    4.22    1.40
   0  -7  26   10.71    3.84
   0   7 -26    5.69    1.89
   0   7 -26   10.15    2.00
   0   7 -26   11.17    2.47
   0  -7  25    8.46    3.78
   0   7 -25    3.80    1.40
   0   7 -25    5.49    1.99
   0   7 -25    4.15    1.79
   0   7 -24   24.44    3.66
   0   7 -24   24.28    4.54
   0   7 -24   21.60    4.58
   0   7 -23    9.13    2.40
   0   7 -23   10.63    3.19
   0   7 -23    8.37    2.95
   0   7 -22    1.21    0.82
   0   7 -22    1.93    1.55
   0   7 -22    1.48    1.60
   0   7 -21    6.93    2.26
   0   7 -21    7.86    3.34
   0   7 -21    8.01    3.09
   0   7 -20   53.76    8.61
   0   7 -20   51.79    7.48
   0   7 -19   -0.73    0.91
   0   7 -19   -0.57    1.24
   0   7 -19    0.29    0.63
   0   7 -19   -1.93    1.82
   0   7 -18   20.01    3.97
   0   7 -18   13.47    3.05
   0   7 -18   17.44    4.53
   0   7 -18    7.50    1.96
   0   7 -17    0.28    0.76
   0   7 -17    0.90    1.21
   0   7 -17   -0.84    1.27
   0   7 -16   98.57    7.96
   0   7 -16   76.28    6.34
   0   7 -15   77.75    7.58
   0   7 -14    8.11    2.55
   0   7 -13    6.85    2.39
   0   7 -12    2.31    1.39
   0  -7  11   82.70    4.84
   0   7 -11   93.19    7.38
   0  -7  10    3.96    1.03
   0   7 -10    4.94    1.94
   0  -7   9   17.84    2.23
   0   7  -9   15.33    2.96
   0  -7   8   26.97    2.65
   0  -7   7    6.24    1.34
   0  -7   6  135.19    5.83
   0  -7   5   44.23    3.34
   0  -7   4   75.47    4.35
   0   7  -3    1.12    0.67
   0  -7   3    1.72    0.86
   0  -7   2   97.45    4.87
   0   7  -2   89.97    4.94
   0  -7   1    1.94    0.99
   0   7  -1    2.27    0.92
   0  -7   0  264.01    8.21
   0   7   0  249.13    8.56
   0  -7  -1   45.36    3.48
   0   7   1   40.83    3.51
   0   7   2  437.85   11.75
   0  -7  -2  440.96   10.83
   0  -7  -3  178.52    7.03
   0   7   3  189.24    8.04
   0  -7  -4   75.48    5.09
   0  -7  -4   65.11    4.23
   0  -7  -5   16.36    2.17
   0  -7  -5   17.77    2.60
   0  -7  -6  112.73    5.60
   0  -7  -6  126.57    7.11
   0  -7  -7   76.10    5.59
   0  -7  -8   90.24    6.31
   0  -7  -9  146.97    8.34
   0  -7 -10   24.85    3.46
   0   7  10   19.86    3.92
   0   7  10   16.82    3.10
   0   7  10   16.68    3.81
   0  -7 -11   40.07    4.54
   0   7  11   26.51    4.06
   0   7  11   35.09    5.30
   0   7  11   29.26    5.19
   0   7  12    0.71    1.16
   0   7  12    0.02    0.71
   0   7  12    0.63    0.81
   0   7  13   -0.23    1.04
   0   7  13   -0.81    1.07
   0   7  13    0.61    1.01
   0   7  14   13.84    3.63
   0  -7 -14   14.01    2.80
   0   7  15    6.45    2.43
   0  -7 -15    8.00    2.15
   0   7  16    1.28    0.77
   0  -7 -16    4.30    1.85
   0  -7 -16    2.05    1.18
   0  -7 -17   18.39    3.68
   0   7  17   21.97    4.22
   0  -7 -17   24.44    3.84
   0  -7 -17   20.37    3.13
   0   7  18   -0.41    0.66
   0  -7 -18    0.79    0.89
   0   7  19   -0.50    0.86
   0  -7 -19   -0.28    0.59
   0  -7 -20    6.11    1.60
   0  -7 -20    5.79    1.39
   0  -7 -21    1.44    0.68
   0  -7 -21    1.26    0.62
   0   8 -26   -0.20    0.70
   0   8 -26    1.68    1.12
   0   8 -25    0.78    1.04
   0   8 -25    2.12    1.37
   0   8 -24    1.11    1.34
   0   8 -24    0.67    0.84
   0   8 -23   -0.25    1.32
   0   8 -23   -0.13    1.04
   0   8 -22    2.61    2.53
   0   8 -22    2.49    1.90
   0   8 -22   -0.59    1.08
   0   8 -21    2.76    1.91
   0   8 -21    2.04    1.63
   0   8 -20    7.36    3.03
   0   8 -20    7.05    3.45
   0   8 -19   -0.92    1.64
   0   8 -19    0.75    0.76
   0   8 -19    0.51    1.68
   0   8 -19    0.36    0.98
   0   8 -18   -3.13    1.79
   0   8 -18   -0.84    1.11
   0   8 -18    1.30    1.70
   0   8 -17    3.18    1.19
   0   8 -17    2.88    1.50
   0   8 -17    4.02    1.95
   0   8 -16    5.63    2.06
   0   8 -16    8.38    2.25
   0   8 -16    7.97    2.50
   0   8 -15    2.84    1.64
   0   8 -15    1.55    1.15
   0   8 -15    1.23    1.19
   0   8 -14    7.63    2.06
   0   8 -14   10.23    2.92
   0   8 -14    6.95    2.17
   0   8 -13   11.35    3.05
   0   8 -12   14.00    3.19
   0  -8  11    3.15    1.07
   0   8 -11    3.31    1.68
   0  -8  10   32.81    3.32
   0   8 -10   29.78    4.29
   0  -8   9    1.52    0.56
   0   8  -9    1.79    1.33
   0  -8   8    5.90    1.20
   0   8  -8    6.89    1.97
   0  -8   7   87.01    5.25
   0   8  -7   71.09    6.02
   0  -8   6    2.28    1.10
   0   8  -6    2.75    1.23
   0  -8   5    1.70    1.16
   0   8  -5    2.34    1.34
   0  -8   4  162.62    6.96
   0  -8   3   60.75    4.27
   0   8  -3   59.57    4.41
   0  -8   2   55.44    4.18
   0   8  -2   54.58    4.20
   0  -8   1   46.89    3.79
   0   8  -1   42.31    3.75
   0  -8   0  112.16    5.80
   0   8   0  111.76    6.15
   0  -8  -1    1.45    0.72
   0  -8  -2   36.45    3.35
   0  -8  -3  119.46    6.03
   0  -8  -4   88.88    5.23
   0  -8  -5   11.47    2.06
   0  -8  -5   11.93    1.93
   0  -8  -6  106.19    5.72
   0  -8  -6  100.86    6.47
   0  -8  -7   13.69    2.47
   0  -8  -8    0.41    0.92
   0   8   8   -0.06    0.89
   0   8   8    0.05    0.84
   0  -8  -8   -0.26    0.75
   0  -8  -8   -0.79    0.96
   0   8   8   -0.22    0.73
   0   8   9   25.87    4.62
   0  -8  -9   17.09    3.14
   0   8   9   20.23    3.56
   0  -8  -9   19.76    3.72
   0   8   9   20.50    4.23
   0  -8 -10    1.62    1.46
   0   8  10    0.57    1.20
   0  -8 -10   -0.07    0.73
   0   8  10    0.20    0.59
   0   8  10   -0.17    1.01
   0  -8 -11    7.05    2.33
   0   8  11    9.87    3.03
   0  -8 -11    8.65    2.26
   0   8  11    6.76    2.26
   0   8  11    9.33    3.13
   0  -8 -12    1.36    1.38
   0   8  12   -0.77    1.20
   0  -8 -12    0.92    0.50
   0   8  12   -0.18    0.85
   0   8  12    1.16    1.69
   0  -8 -13    6.78    2.27
   0   8  13    9.72    2.94
   0  -8 -13    5.18    1.60
   0   8  13    5.43    1.70
   0   8  13    7.24    2.73
   0   8  14   -0.87    0.79
   0   8  14    1.63    1.60
   0  -8 -14    1.73    1.35
   0  -8 -14   -0.66    1.10
   0   8  15   28.31    4.81
   0  -8 -15   25.32    3.79
   0  -8 -15   25.57    3.72
   0   8  16   12.29    3.09
   0  -8 -16   10.09    2.39
   0  -8 -16   11.18    2.44
   0   8  17    3.73    2.00
   0  -8 -17    2.14    1.24
   0  -8 -17    2.85    1.13
   0   8  18   29.55    3.89
   0  -8 -18   23.51    3.13
   0  -8 -18   27.46    3.17
   0  -8 -19    0.43    0.54
   0  -8 -19    0.47    0.45
   0  -8 -20    0.58    0.44
   0  -8 -20    0.88    0.59
   0  -8 -20    0.09    0.38
   0   9 -26    1.90    0.98
   0   9 -25    4.43    1.78
   0   9 -25    5.43    1.78
   0   9 -24   14.13    3.41
   0   9 -24   17.68    3.50
   0   9 -23    5.60    2.73
   0   9 -23    4.42    1.73
   0   9 -23    7.89    2.81
   0   9 -22   14.94    4.03
   0   9 -22   16.11    4.02
   0   9 -22   14.43    4.06
   0   9 -21    0.04    1.02
   0   9 -21   -0.02    0.85
   0   9 -20   -0.67    1.11
   0   9 -20    1.61    2.31
   0   9 -19   -0.56    1.47
   0   9 -19    3.18    2.30
   0   9 -19    1.78    1.25
   0   9 -18    1.55    0.62
   0   9 -18    3.97    1.46
   0   9 -17    1.48    1.19
   0   9 -17    1.01    0.68
   0   9 -16    6.37    2.07
   0   9 -16    5.68    2.06
   0   9 -16    8.63    2.64
   0   9 -15    3.01    1.88
   0   9 -15    0.82    1.00
   0   9 -15    0.33    1.08
   0   9 -14   33.84    4.23
   0   9 -14   40.12    4.97
   0   9 -14   48.24    6.17
   0   9 -13   27.72    3.69
   0   9 -13   35.35    5.26
   0   9 -12   10.22    2.29
   0   9 -12   13.72    3.33
   0   9 -12   12.70    3.29
   0   9 -12   11.85    2.26
   0   9 -11    0.52    1.16
   0  -9  11    1.94    0.91
   0   9 -10    4.66    1.64
   0  -9  10    4.37    1.38
   0   9  -9   29.13    4.37
   0  -9   9   34.64    3.72
   0   9  -8   15.45    3.04
   0  -9   8   13.36    2.17
   0   9  -7   31.92    4.17
   0  -9   7   32.10    3.43
   0  -9   6   27.17    3.14
   0  -9   5   62.92    4.84
   0  -9   4  287.63   10.17
   0  -9   3   78.33    5.38
   0  -9   2  106.63    6.14
   0  -9   1  120.14    6.50
   0  -9   0    1.28    1.06
   0  -9  -1   60.76    4.62
   0  -9  -2   17.85    2.47
   0  -9  -3    0.23    0.54
   0   9   4   29.22    4.15
   0  -9  -4   37.41    3.57
   0  -9  -5   46.16    4.03
   0   9   5   33.48    4.58
   0  -9  -5   38.55    4.58
   0  -9  -5   42.48    5.46
   0  -9  -5   41.00    5.02
   0   9   5   52.94    6.37
   0   9   6   20.84    3.67
   0  -9  -6   17.26    3.09
   0  -9  -6   20.71    3.75
   0   9   6   26.27    4.63
   0   9   7   81.82    8.30
   0  -9  -7   55.96    5.72
   0   9   7   61.25    6.40
   0  -9  -7   55.83    6.09
   0   9   7   78.18    8.20
   0  -9  -8    0.15    0.57
   0   9   8    0.72    1.32
   0  -9  -8    0.82    0.60
   0   9   8   -1.17    1.34
   0   9   9    2.60    0.66
   0  -9  -9    3.68    1.54
   0  -9  -9    3.69    1.64
   0   9   9    7.27    2.83
   0   9  10   11.29    2.87
   0  -9 -10   12.09    2.73
   0  -9 -10    9.31    2.59
   0   9  10   18.13    4.14
   0   9  11    9.67    2.59
   0  -9 -11    9.22    2.29
   0  -9 -11    9.47    2.54
   0   9  11   13.63    3.64
   0   9  12    1.24    0.86
   0  -9 -12    1.09    0.58
   0  -9 -12    1.62    1.18
   0   9  12    3.29    2.02
   0   9  13   -0.66    0.89
   0  -9 -13    0.14    0.64
   0  -9 -13   -0.99    1.06
   0   9  14    1.33    1.12
   0  -9 -14    0.87    0.67
   0  -9 -14    1.51    0.92
   0   9  15   42.67    5.25
   0  -9 -15   29.60    3.83
   0  -9 -15   40.01    4.27
   0   9  16   13.53    2.62
   0  -9 -16    9.23    2.01
   0  -9 -16   14.72    2.42
   0  -9 -16   10.80    2.28
   0   9  17    0.77    0.96
   0  -9 -17   -0.73    0.80
   0  -9 -17    0.97    0.55
   0  -9 -17    0.23    0.35
   0  -9 -18    9.22    1.65
   0  -9 -18   12.00    1.95
   0  -9 -18   13.76    1.97
   0  10 -25   -0.28    0.63
   0  10 -24    0.83    0.94
   0  10 -24    0.25    0.65
   0  10 -23    2.22    1.60
   0  10 -23    1.47    1.09
   0  10 -23    0.73    1.08
   0  10 -22   53.53    7.31
   0  10 -22   55.97    6.70
   0  10 -21   14.32    3.68
   0  10 -21   16.76    4.32
   0  10 -20    0.65    1.07
   0  10 -20    1.54    1.86
   0  10 -19   -0.21    1.24
   0  10 -19    4.19    1.75
   0  10 -19    7.43    3.07
   0  10 -18   15.37    3.03
   0  10 -18   21.58    3.71
   0  10 -17    0.77    0.68
   0  10 -17   -0.16    1.10
   0 -10  17    2.11    1.96
   0  10 -16   23.26    3.61
   0  10 -16   30.18    4.35
   0  10 -15    4.34    1.90
   0  10 -14    4.60    1.74
   0  10 -13   20.57    4.23
   0  10 -13   20.25    4.15
   0  10 -13   17.10    3.09
   0  10 -12    8.43    2.02
   0  10 -12    8.24    2.13
   0  10 -12    4.48    1.92
   0  10 -12    6.78    2.43
   0  10 -11  107.79    7.15
   0 -10  11  132.06    7.71
   0  10 -11  111.73    9.06
   0  10 -11  120.06    7.63
   0 -10  10  130.31    7.74
   0  10 -10  137.05    7.93
   0  10  -9   72.04    5.86
   0 -10   9   81.24    6.04
   0  10  -8    6.88    1.89
   0 -10   8    7.33    1.94
   0  10  -7  217.49    9.86
   0 -10   7  217.67    9.73
   0  10  -6   61.48    5.25
   0 -10   6   61.75    5.15
   0  10  -5    1.34    0.92
   0 -10   5   -1.37    1.20
   0  10  -4    2.69    1.17
   0 -10   4    0.85    0.45
   0  10  -3    5.04    1.54
   0 -10   3    6.81    1.76
   0  10  -2    4.76    1.47
   0 -10   2   10.33    2.16
   0  10  -1    3.55    1.72
   0 -10   1    2.98    1.41
   0  10  -1    3.56    1.87
   0 -10   1    2.16    1.31
   0 -10   0   24.98    3.25
   0 -10   0   22.05    3.88
   0  10   0   18.59    3.33
   0  10   0   27.20    4.69
   0  10   1    7.76    2.44
   0  10   1    5.03    1.79
   0  10   1    3.43    1.66
   0 -10  -1    7.96    2.00
   0 -10  -1    6.15    2.07
   0 -10  -1    4.84    1.74
   0  10   2   13.41    3.39
   0  10   2    8.86    2.43
   0  10   2   11.14    3.19
   0 -10  -2   12.12    2.34
   0 -10  -2    9.38    2.57
   0 -10  -2    8.29    2.34
   0  10   3   11.50    3.17
   0  10   3    8.23    2.32
   0  10   3   10.27    2.78
   0 -10  -3    9.83    1.94
   0 -10  -3    9.56    2.31
   0 -10  -3    8.83    2.54
   0 -10  -3    8.36    2.46
   0 -10  -4  116.10    6.85
   0 -10  -4  100.43    8.15
   0 -10  -4  113.78    9.01
   0  10   4  101.89    8.30
   0 -10  -4   99.99    7.56
   0 -10  -5   72.41    5.32
   0 -10  -5   71.11    7.18
   0 -10  -5   61.41    5.93
   0  10   5   60.44    6.44
   0 -10  -5   57.51    6.38
   0  10   5   84.74    8.31
   0  10   6    0.28    1.07
   0 -10  -6    1.24    1.23
   0 -10  -6    0.63    0.63
   0 -10  -6    0.13    0.69
   0  10   6    0.14    0.74
   0  10   7   -1.98    1.68
   0 -10  -7   -0.23    0.83
   0 -10  -7   -0.75    1.05
   0 -10  -7   -0.89    0.99
   0  10   7   -0.99    1.02
   0  10   8    0.21    0.71
   0 -10  -8    0.29    0.54
   0 -10  -8    1.07    0.92
   0 -10  -8   -0.23    0.66
   0  10   8   -0.74    1.34
   0  10   9    0.84    0.87
   0 -10  -9   -0.10    0.45
   0 -10  -9    0.00    1.17
   0 -10  -9   -0.87    1.15
   0  10   9    0.88    1.13
   0  10  10    7.84    2.38
   0 -10 -10    9.22    2.32
   0 -10 -10    8.20    2.27
   0 -10 -10    6.57    2.02
   0  10  10   11.47    3.04
   0 -10 -11    5.57    1.86
   0 -10 -11    4.41    1.70
   0 -10 -11    2.85    1.06
   0  10  11    7.87    2.62
   0 -10 -12    3.66    1.41
   0 -10 -12    6.06    1.79
   0 -10 -12    3.96    1.51
   0  10  12    7.78    2.20
   0 -10 -13   24.03    3.38
   0 -10 -13   19.18    3.25
   0 -10 -13   14.58    2.62
   0  10  13   23.19    3.84
   0  10  14    0.39    0.57
   0 -10 -14   -0.04    0.63
   0 -10 -14    0.25    0.47
   0 -10 -14   -0.99    0.91
   0  10  15    1.74    1.01
   0 -10 -15   -0.17    0.79
   0 -10 -15    0.73    0.58
   0 -10 -15    0.94    0.38
   0 -10 -16    0.37    0.54
   0 -10 -16    1.45    0.70
   0 -10 -16    1.12    0.50
   0 -10 -17    1.68    0.57
   0 -10 -17    2.35    0.85
   0  11 -23   -0.46    0.78
   0  11 -23    0.17    0.80
   0  11 -23    0.32    0.90
   0  11 -22    2.56    1.67
   0  11 -22    1.12    0.91
   0  11 -22    0.76    0.74
   0  11 -21    0.75    1.14
   0  11 -21    2.92    1.86
   0  11 -20    0.54    1.31
   0  11 -20    0.38    1.10
   0  11 -19   10.93    3.26
   0  11 -19    2.73    0.55
   0  11 -18    6.29    1.77
   0 -11  17    2.33    1.77
   0  11 -17   -1.39    1.29
   0 -11  16    4.28    3.13
   0  11 -16    1.37    0.89
   0  11 -15   19.24    3.38
   0  11 -14   15.97    3.82
   0  11 -14   12.40    2.62
   0  11 -13    1.92    1.70
   0  11 -13    2.80    1.42
   0  11 -12  111.90   10.53
   0  11 -11   10.78    3.24
   0  11 -11   13.46    2.59
   0  11 -10  114.03    7.81
   0 -11  10  124.76    7.84
   0  11  -9    7.86    1.99
   0 -11   9    6.83    1.85
   0  11  -8   38.77    4.49
   0 -11   8   37.66    4.31
   0  11  -7   18.23    3.15
   0 -11   7   19.04    3.15
   0  11  -7   17.66    3.21
   0  11  -6   73.30    6.08
   0 -11   6   66.45    5.77
   0 -11   6   62.98    6.67
   0  11  -6   73.70    6.39
   0  11  -5   31.75    4.32
   0 -11   5   30.48    3.94
   0 -11   5   27.41    4.35
   0  11  -5   35.56    4.60
   0  11  -4  382.72   14.74
   0  11  -4  393.65   14.06
   0 -11   4  382.10   13.63
   0 -11   4  339.76   15.35
   0  11  -4  405.46   19.37
   0  11  -3    1.22    1.28
   0  11  -3    1.37    1.10
   0 -11   3    0.83    0.52
   0 -11   3   -0.24    0.93
   0  11  -3    3.70    2.67
   0  11  -2   21.64    3.64
   0  11  -2   21.32    3.40
   0 -11   2   19.24    2.90
   0 -11   2   18.09    3.55
   0  11  -2   17.17    4.07
   0  11  -1   26.57    4.10
   0  11  -1   27.07    3.84
   0 -11   1   23.96    4.08
   0  11  -1   28.81    5.13
   0 -11   1   26.07    3.52
   0  11   0  105.50    8.14
   0 -11   0  103.00    8.52
   0  11   0  115.03   10.24
   0 -11   0  103.57    6.98
   0  11   1   89.50    7.58
   0 -11  -1   79.14    7.65
   0  11   1   98.90    9.62
   0 -11  -1   91.87    6.49
   0  11   2   45.29    5.46
   0 -11  -2   42.14    5.51
   0  11   2   46.51    6.55
   0  11   3    5.56    2.20
   0 -11  -3    2.43    1.55
   0 -11  -3    3.82    1.54
   0  11   3    3.49    1.83
   0  11   3    5.98    2.28
   0 -11  -4   14.24    2.80
   0 -11  -4   17.47    3.63
   0 -11  -4   10.68    2.83
   0  11   4   20.90    4.21
   0 -11  -5   30.04    4.63
   0 -11  -5   26.02    3.88
   0 -11  -5   27.52    4.27
   0  11   5   39.36    5.73
   0 -11  -6    4.89    1.84
   0 -11  -6    4.56    1.63
   0 -11  -6    3.25    1.37
   0  11   6    8.51    2.84
   0 -11  -7   13.82    3.12
   0 -11  -7   11.23    2.45
   0 -11  -7   12.71    2.76
   0  11   7   20.94    4.11
   0 -11  -8    2.91    1.35
   0 -11  -8    3.06    1.35
   0 -11  -8    1.28    1.11
   0  11   8    6.03    2.29
   0  11   9    0.15    0.57
   0 -11  -9    0.31    0.62
   0 -11  -9   -1.13    1.17
   0 -11  -9    0.20    0.45
   0  11   9    0.13    0.84
   0  11  10   29.72    4.04
   0 -11 -10   26.01    3.54
   0 -11 -10   23.02    3.57
   0 -11 -10   20.11    3.20
   0  11  11   36.25    4.27
   0 -11 -11   29.93    3.68
   0 -11 -11   28.91    3.86
   0 -11 -11   22.45    3.23
   0  11  11   42.26    5.14
   0  11  12    6.66    1.71
   0 -11 -12    6.99    1.69
   0 -11 -12    4.19    1.17
   0 -11 -12    3.97    1.19
   0  11  12    9.65    2.33
   0  11  13    0.27    0.59
   0  11  13    1.21    1.26
   0 -11 -13    0.14    0.43
   0 -11 -13   -0.38    0.68
   0 -11 -13   -1.00    0.81
   0 -11 -14   -0.01    0.45
   0 -11 -14    0.02    0.32
   0 -11 -14    0.33    0.40
   0 -11 -15    1.40    0.65
   0 -11 -15    1.66    0.65
   0  12 -22    0.93    0.76
   0  12 -22    1.20    0.89
   0  12 -22   -0.42    0.89
   0  12 -21   -0.68    0.98
   0  12 -21   -1.11    1.12
   0  12 -20    2.39    1.71
   0  12 -20    5.18    2.04
   0  12 -19    1.79    1.45
   0  12 -19    1.14    1.40
   0  12 -18   -2.83    1.45
   0  12 -18    0.07    0.96
   0 -12  18    0.49    1.10
   0 -12  17    2.36    2.08
   0  12 -17   -0.05    0.81
   0 -12  16    3.34    2.81
   0  12 -16   -0.29    0.79
   0 -12  15   10.90    4.06
   0  12 -15    6.91    1.90
   0  12 -14   65.34    7.55
   0  12 -13   14.74    3.70
   0  12 -12    2.89    1.70
   0  12 -11   -1.37    1.54
   0  12 -11   -0.26    0.67
   0  12 -10    7.26    2.70
   0  12 -10   10.82    2.36
   0  12  -9   44.69    4.82
   0  12  -8   20.98    3.37
   0  12  -8   20.70    3.38
   0  12  -7    1.74    0.99
   0  12  -7    3.71    1.43
   0  12  -6    0.95    1.10
   0  12  -6    0.52    0.88
   0 -12   5    1.50    1.46
   0  12  -5    1.25    1.13
   0  12  -5    1.52    1.10
   0 -12   4    5.43    2.01
   0  12  -4    5.36    2.07
   0  12  -4    7.40    2.21
   0 -12   3   63.45    6.80
   0  12  -3   68.51    6.61
   0  12  -3   72.95    6.37
   0  12  -2   41.52    5.27
   0 -12   2   43.95    5.47
   0  12  -2   45.63    6.68
   0  12  -2   45.58    5.07
   0  12  -1   16.27    3.35
   0 -12   1   15.25    3.33
   0  12  -1   16.71    4.16
   0  12  -1   18.63    3.24
   0  12   0    3.17    1.39
   0  12   0    4.64    1.76
   0 -12   0    3.35    1.49
   0  12   0    4.06    2.37
   0  12   1    3.28    1.41
   0  12   1    2.13    1.28
   0  12   1    6.30    1.92
   0 -12  -1    4.84    1.78
   0  12   1    6.22    2.45
   0  12   2    1.09    1.04
   0  12   2    0.38    0.57
   0 -12  -2    3.31    1.65
   0  12   2    2.29    1.29
   0  12   2    1.67    1.10
   0  12   3    4.39    1.61
   0  12   3    3.78    1.48
   0 -12  -3    3.34    1.74
   0  12   4   66.21    5.76
   0  12   4   73.86    6.83
   0 -12  -4   55.79    5.29
   0 -12  -4   63.62    6.47
   0  12   5   24.72    3.54
   0  12   5   23.77    3.93
   0 -12  -5   16.97    2.89
   0 -12  -5   22.50    3.83
   0  12   6   25.72    3.37
   0  12   6   24.71    3.87
   0 -12  -6   22.03    3.67
   0 -12  -6   17.78    2.90
   0  12   7    2.23    1.06
   0 -12  -7    1.03    0.57
   0 -12  -7    0.87    0.84
   0  12   7    1.52    0.98
   0 -12  -8    4.16    1.54
   0 -12  -8    4.42    1.45
   0  12   8    5.67    1.77
   0 -12  -9    9.50    2.21
   0 -12  -9    8.28    1.78
   0  12   9    9.89    2.09
   0 -12 -10    0.63    0.64
   0 -12 -10    1.24    0.93
   0  12  10    0.91    0.58
   0 -12 -11    0.96    0.69
   0 -12 -11    1.10    0.73
   0  12  11    1.46    0.83
   0 -12 -12   -0.37    0.42
   0 -12 -12   -0.05    0.48
   0  12  12    1.01    0.60
   0  12  13    3.26    1.03
   0 -12 -13    4.42    1.09
   0  13 -20    6.49    2.20
   0  13 -20    7.98    2.07
   0  13 -19   32.67    4.58
   0  13 -19   35.79    5.85
   0  13 -18   24.15    4.19
   0 -13  18   25.11    4.47
   0 -13  17   19.96    4.20
   0 -13  16   17.51    4.25
   0 -13  15    7.65    3.24
   0  13 -14    0.13    0.97
   0 -13  14    5.03    3.16
   0  13 -13   -1.18    1.39
   0  13 -12   20.04    4.26
   0  13 -11   18.06    4.10
   0  13 -10   14.96    3.83
   0  13 -10   17.46    2.92
   0  13  -9   15.97    3.98
   0  13  -9   18.64    3.18
   0  13  -8   30.74    3.91
   0  13  -8   31.81    4.07
   0  13  -7    2.70    1.41
   0  13  -7    2.65    1.24
   0  13  -6    4.19    1.55
   0  13  -6    4.14    1.71
   0  13  -5   16.15    3.17
   0  13  -5   15.64    3.04
   0  13  -4   33.42    4.51
   0  13  -4   32.15    4.20
   0  13  -3    0.91    1.02
   0  13  -3    1.03    1.28
   0 -13   3    1.01    1.00
   0  13  -2   21.75    3.39
   0  13  -2   20.03    3.51
   0 -13   2   20.58    3.58
   0  13  -1    2.76    1.30
   0  13  -1    3.93    1.67
   0 -13   1    2.76    1.46
   0  13   0    9.57    2.22
   0  13   0    9.76    2.59
   0 -13   0    5.50    1.91
   0  13   1    2.68    1.21
   0 -13  -1    2.69    1.31
   0  13   1    2.48    1.29
   0  13   2    0.73    0.77
   0 -13  -2    0.22    0.63
   0  13   2   -1.60    1.17
   0  13   2   -0.01    0.66
   0  13   3   10.89    2.23
   0 -13  -3    8.76    2.21
   0  13   3   13.30    2.78
   0  13   3    8.77    2.40
   0  13   4   36.36    3.94
   0 -13  -4   34.83    4.35
   0  13   4   39.66    4.67
   0  13   4   30.24    4.45
   0  13   5   17.08    2.58
   0 -13  -5   14.04    2.66
   0  13   5   19.71    3.20
   0  13   5   13.29    2.85
   0  13   6    1.31    0.69
   0 -13  -6    1.21    0.75
   0 -13  -6    0.86    0.60
   0  13   6    0.52    0.65
   0  13   6    0.08    0.65
   0 -13  -7    1.50    0.71
   0 -13  -7    2.43    1.05
   0  13   7    1.96    1.02
   0  13   7    0.80    0.50
   0 -13  -8   21.00    2.47
   0 -13  -8   24.37    3.00
   0  13   8   30.75    3.55
   0  13   8   23.64    3.52
   0 -13  -9    7.48    1.48
   0 -13  -9    6.48    1.30
   0  13   9    9.55    1.87
   0  13   9    8.30    1.90
   0 -13 -10    0.35    0.36
   0  13  10   -0.61    0.73
   0  13  10    0.69    0.57
   0  14 -18    2.71    1.63
   0  14 -17    0.56    0.87
   0  14 -17    2.70    1.94
   0 -14  17    0.11    0.65
   0  14 -16   11.80    2.75
   0 -14  16   13.32    3.09
   0 -14  15    9.47    2.75
   0  14 -14    9.44    2.44
   0 -14  14   16.63    3.98
   0  14 -13   14.80    3.09
   0 -14  13   26.80    5.15
   0  14 -12    0.75    1.18
   0  14 -11   23.41    4.40
   0  14 -10   -1.18    1.03
   0  14  -9    9.81    2.83
   0  14  -8    0.51    1.19
   0  14  -8    1.72    1.11
   0  14  -7    3.22    1.14
   0  14  -7    1.70    1.04
   0  14  -7    2.70    1.33
   0  14  -6    6.01    1.71
   0  14  -6    6.45    1.93
   0  14  -5   12.04    2.44
   0  14  -5   12.03    2.35
   0  14  -4    1.29    0.89
   0  14  -4    3.36    1.41
   0  14  -3    5.38    1.73
   0  14  -3    7.51    1.93
   0  14  -2   12.88    2.67
   0  14  -2    9.77    2.03
   0  14  -1   -0.74    0.70
   0  14  -1    0.38    0.55
   0 -14   1    1.09    1.03
   0  14   0   -0.35    0.80
   0  14   0    0.89    0.92
   0 -14   0    1.26    0.97
   0  14   1    1.02    0.64
   0  14   1    1.26    0.83
   0 -14  -1    1.87    1.01
   0  14   2    8.02    1.79
   0  14   2    8.16    2.17
   0 -14  -2    7.34    1.83
   0  14   3    0.44    0.43
   0  14   3    0.08    0.76
   0 -14  -3    0.90    0.82
   0  14   4   -1.13    0.86
   0 -14  -4    0.15    0.52
   0  14   4    0.04    0.50
   0  14   5    4.48    0.97
   0  14   5    4.26    1.29
   0 -14  -5    4.77    1.25
   0  14   5    6.19    1.61
   0 -14  -6    9.52    1.67
   0  14   6   14.14    2.24
   0  14   7    7.96    1.54
   0 -15  14    4.12    1.73
   0 -15  13    4.57    1.97
   0 -15  12    4.59    2.20
   0  15 -12    0.13    0.63
   0 -15  11   17.55    3.99
   0  15 -11    6.93    1.90
   0  15 -10    7.82    2.12
   0  15  -9    0.23    0.65
   0  15  -8    1.42    1.33
   0  15  -7    8.18    1.64
   0  15  -7    5.97    2.19
   0  15  -6    0.72    0.56
   0  15  -6    0.81    1.03
   0  15  -5   10.26    2.00
   0  15  -5    8.10    2.62
   0  15  -5    9.66    1.97
   0  15  -4   28.02    3.27
   0  15  -4   21.40    4.00
   0  15  -4   26.60    3.17
   0  15  -3    2.67    1.20
   0  15  -3    1.26    1.04
   0  15  -3    1.79    1.09
   0  15  -2   23.68    2.96
   0  15  -2   18.30    3.52
   0  15  -2   21.54    2.81
   0  15  -1   -0.32    0.48
   0  15  -1   -0.85    1.25
   0  15  -1    0.75    0.67
   0  15   0   21.05    2.73
   0  15   0   17.84    3.18
   0  15   0   17.99    2.36
   0  15   1   17.79    2.41
   0  15   1   15.00    2.77
   0  15   1   15.45    2.06
   0  15   2   -0.02    0.51
  -1  16  -3    0.55    0.44
  -1  16  -4    4.64    1.53
  -1  16  -5    3.35    1.37
  -1  16  -6   22.60    3.51
  -1  16  -7   48.82    5.05
  -1  16  -8   36.04    4.27
  -1  16  -9   24.60    3.51
  -1  15   4   -0.78    0.65
  -1  15   3    2.56    0.95
  -1  15   3    1.80    0.67
  -1  15   2    0.39    0.66
  -1  15   2   -0.05    0.66
  -1  15   2   -0.18    0.65
  -1  15   1    0.97    0.54
  -1  15   1   -0.01    0.69
  -1  15   1    0.35    0.38
  -1  15   0    5.23    1.53
  -1  15   0    4.88    1.73
  -1  15   0    6.05    1.53
  -1  15  -1   -0.01    0.42
  -1  15  -1    1.19    1.26
  -1  15  -1    1.95    0.91
  -1  15  -2   -2.18    1.31
  -1  15  -2   -0.75    1.27
  -1  15  -2   -0.53    0.67
  -1  15  -3    1.78    0.82
  -1  15  -3    1.51    0.94
  -1  15  -3    1.56    0.85
  -1  15  -4    2.22    0.85
  -1  15  -4    0.69    0.88
  -1  15  -4    2.21    0.88
  -1  15  -5   10.70    2.00
  -1  15  -5   10.49    2.07
  -1  15  -5    8.78    2.75
  -1  15  -6    3.42    1.28
  -1  15  -6    1.23    1.24
  -1  15  -7   11.58    2.20
  -1  15  -7    9.05    2.70
  -1  15  -8    1.21    0.89
  -1  15  -8    1.24    1.35
  -1  15  -9    5.71    2.05
  -1  15 -10    7.00    2.10
  -1  15 -11   -2.23    1.41
   1 -15  12   43.00    5.72
  -1  15 -12   25.90    4.03
   1 -15  13   45.93    5.73
  -1  15 -13   32.07    4.24
  -1  15 -14   29.63    3.91
   1 -15  14   42.67    5.10
  -1  15 -14   32.27    4.00
  -1  15 -15    2.53    1.76
  -1  14   8    6.36    1.52
  -1  14   8   10.75    1.90
  -1  14   7   59.08    4.91
  -1  14   7   66.40    4.09
   1 -14  -7   51.63    3.77
  -1  14   7   66.81    4.93
  -1  14   6    6.64    1.80
  -1  14   6    9.56    1.71
   1 -14  -6    7.24    1.53
  -1  14   6    9.26    1.98
  -1  14   5    0.66    0.57
  -1  14   5    0.97    0.76
   1 -14  -5    0.22    0.27
  -1  14   5    1.09    0.89
  -1  14   4    0.41    0.43
  -1  14   4    0.42    0.48
   1 -14  -4    1.09    0.65
  -1  14   4    0.11    0.57
  -1  14   3    2.86    1.37
  -1  14   3    4.98    1.39
   1 -14  -3    3.51    1.17
  -1  14   3    5.79    1.76
  -1  14   2   -0.18    0.89
  -1  14   2    0.05    0.60
   1 -14  -2    0.20    0.44
  -1  14   2   -0.96    0.99
  -1  14   1    5.20    1.65
  -1  14   1    6.22    1.76
  -1  14   1    5.17    1.72
  -1  14   0    2.73    1.28
  -1  14   0    4.42    1.59
  -1  14   0    2.76    1.15
  -1  14  -1    9.48    2.37
  -1  14  -1    9.12    2.20
  -1  14  -2   -0.03    0.50
  -1  14  -2   -0.25    0.57
  -1  14  -3    1.89    1.02
  -1  14  -3    2.52    1.20
  -1  14  -4   10.40    2.35
  -1  14  -4   12.35    2.38
  -1  14  -5    0.23    0.63
  -1  14  -5    1.02    1.07
  -1  14  -6   37.10    5.95
  -1  14  -6   43.82    4.66
  -1  14  -7  165.70   12.67
  -1  14  -7  182.61    9.43
  -1  14  -8   83.89    8.98
  -1  14  -8   91.30    6.72
  -1  14  -9    8.20    2.78
  -1  14  -9    8.03    2.21
  -1  14 -10    8.04    2.50
  -1  14 -11    0.09    1.05
  -1  14 -12   -1.08    1.60
  -1  14 -13    2.25    1.40
  -1  14 -14    8.78    2.55
   1 -14  14   15.26    3.99
  -1  14 -15   -0.69    0.98
   1 -14  15    1.05    1.30
  -1  14 -16    1.94    1.32
  -1  14 -16   -0.47    1.14
   1 -14  16    0.61    1.28
  -1  14 -17   19.89    3.41
  -1  14 -17   24.76    4.92
  -1  14 -18   10.25    2.98
  -1  14 -18    7.10    1.89
  -1  14 -19    0.27    0.90
  -1  13  11   12.62    2.29
  -1  13  11   10.32    1.81
   1 -13 -11    9.45    1.58
  -1  13  10    8.45    2.01
  -1  13  10    9.71    1.91
   1 -13 -10    7.84    1.39
   1 -13 -10    7.41    1.51
  -1  13   9    8.27    2.12
   1 -13  -9    7.03    1.39
   1 -13  -9    7.82    1.73
  -1  13   9   10.69    2.17
  -1  13   8    1.22    0.70
  -1  13   8    0.64    0.71
   1 -13  -8    0.61    0.48
   1 -13  -8    0.54    0.74
  -1  13   8    0.02    0.56
  -1  13   7   15.41    3.12
  -1  13   7   17.54    2.63
   1 -13  -7   13.35    2.47
  -1  13   7   17.99    3.02
  -1  13   6    1.32    0.89
  -1  13   6    3.21    1.18
   1 -13  -6    2.66    1.20
  -1  13   6    0.67    0.90
  -1  13   5   11.05    2.79
  -1  13   5   13.01    2.43
   1 -13  -5   11.47    2.38
  -1  13   5   15.20    2.93
  -1  13   4   -0.11    0.55
  -1  13   4    0.55    0.60
   1 -13  -4    0.37    0.66
  -1  13   4    0.76    1.05
  -1  13   3   -0.68    1.20
  -1  13   3    0.39    0.50
   1 -13  -3   -0.39    0.90
  -1  13   3   -1.34    1.10
  -1  13   2    1.32    1.38
  -1  13   2    2.47    1.29
   1 -13  -2    1.82    0.93
  -1  13   2    0.79    0.63
  -1  13   1   -0.54    0.89
  -1  13   1    0.47    1.15
   1 -13  -1   -0.40    0.71
  -1  13   1   -1.14    1.11
  -1  13   0   62.00    6.61
  -1  13   0   68.88    6.14
   1 -13   0   60.13    5.91
  -1  13   0   68.71    6.47
  -1  13  -1   36.54    4.77
  -1  13  -1   32.24    4.77
  -1  13  -1   39.66    4.67
  -1  13  -2   17.55    3.43
  -1  13  -2   22.57    3.68
  -1  13  -3    1.65    1.08
  -1  13  -3    3.17    1.68
  -1  13  -4    1.82    1.06
  -1  13  -4    3.21    1.64
  -1  13  -5   57.10    5.66
  -1  13  -5   61.14    5.78
  -1  13  -6   16.48    3.11
  -1  13  -6   19.53    3.36
  -1  13  -7    5.29    1.80
  -1  13  -8   24.56    4.99
  -1  13  -8   26.10    3.79
  -1  13  -9   15.00    3.82
  -1  13  -9   17.18    3.06
  -1  13 -10   13.31    3.89
  -1  13 -10   13.02    2.64
  -1  13 -11    1.39    1.42
  -1  13 -11    0.82    0.65
  -1  13 -12    2.77    1.24
  -1  13 -12    2.59    1.10
  -1  13 -13    0.93    0.76
  -1  13 -13    4.75    2.20
  -1  13 -14   17.91    3.91
  -1  13 -14   12.25    2.64
  -1  13 -15   15.54    2.74
  -1  13 -15   22.46    4.20
  -1  13 -16    6.75    1.75
  -1  13 -16    9.95    2.64
  -1  13 -17   10.80    3.05
  -1  13 -17    6.81    1.61
  -1  13 -18   -0.73    1.18
  -1  13 -18    0.91    1.13
  -1  13 -18   -1.19    1.14
  -1  13 -19    3.48    1.63
  -1  13 -19    2.90    1.93
  -1  13 -20   22.68    4.49
  -1  13 -20   17.39    3.07
  -1  13 -21    4.17    1.81
  -1  13 -21    3.59    1.53
  -1  12  14    9.17    1.83
  -1  12  13    6.11    1.43
   1 -12 -13    5.40    1.20
   1 -12 -13    5.79    1.36
  -1  12  12   -0.56    0.71
   1 -12 -12   -0.32    0.41
   1 -12 -12   -0.01    0.46
  -1  12  11    3.65    1.67
  -1  12  11    1.67    1.07
   1 -12 -11    1.53    0.79
   1 -12 -11    1.11    0.76
  -1  12  10   14.10    3.03
  -1  12  10   11.85    2.54
   1 -12 -10    7.25    1.71
   1 -12 -10    6.24    1.68
  -1  12   9    3.53    1.92
  -1  12   9    3.13    1.48
   1 -12  -9    0.64    0.78
   1 -12  -9    2.01    1.03
  -1  12   8    2.85    1.72
   1 -12  -8    1.85    0.85
   1 -12  -8    0.75    0.88
  -1  12   7    1.95    1.84
   1 -12  -7    0.08    0.49
   1 -12  -7   -0.90    1.13
   1 -12  -6   12.44    2.44
   1 -12  -6   14.28    3.02
  -1  12   5   35.55    5.37
   1 -12  -5   22.57    3.75
   1 -12  -4    6.86    2.18
  -1  12   3    0.88    0.95
   1 -12  -3   -0.18    0.55
  -1  12   2    9.71    2.94
  -1  12   2   13.09    3.03
   1 -12  -2   13.62    2.93
  -1  12   1   24.04    4.54
  -1  12   1   29.02    4.43
   1 -12  -1   26.39    4.09
  -1  12   0   -0.71    1.38
   1 -12   0    0.57    0.59
  -1  12   0   -1.23    1.11
  -1  12  -1   44.67    5.85
  -1  12  -1   51.04    5.31
   1 -12   1   41.28    5.05
  -1  12  -1   43.63    5.20
  -1  12  -2   24.08    3.99
  -1  12  -2   21.96    4.15
  -1  12  -2   26.54    3.90
  -1  12  -3    8.10    2.27
  -1  12  -3    7.41    2.16
  -1  12  -4   64.53    6.30
  -1  12  -4   66.16    6.17
  -1  12  -5    3.31    1.71
  -1  12  -5    2.60    1.32
  -1  12  -6   58.51    5.61
  -1  12  -7   50.23    5.13
  -1  12  -8   20.66    3.33
  -1  12  -9   18.27    3.07
  -1  12  -9   13.87    3.81
  -1  12  -9   16.59    2.87
  -1  12 -10   78.80    6.37
  -1  12 -10   87.26    9.63
  -1  12 -10   75.02    6.08
  -1  12 -11   49.99    5.11
  -1  12 -11   46.97    6.98
  -1  12 -11   43.37    4.72
  -1  12 -12    6.37    1.87
  -1  12 -12    3.33    2.13
  -1  12 -13    1.11    0.90
  -1  12 -13    1.23    1.39
  -1  12 -14   97.56    9.54
  -1  12 -14   69.58    6.11
  -1  12 -15    3.06    1.90
  -1  12 -15    1.87    1.59
  -1  12 -16   -0.31    1.01
  -1  12 -16    0.04    0.89
   1 -12  16    0.27    1.17
  -1  12 -17   10.49    2.33
  -1  12 -18    0.68    0.71
  -1  12 -18   -0.91    1.00
  -1  12 -19    1.07    1.11
  -1  12 -19   -0.19    1.27
  -1  12 -19    0.37    0.92
  -1  12 -20    0.95    1.06
  -1  12 -20    0.25    1.01
  -1  12 -21    0.75    0.57
  -1  12 -21   -0.35    1.24
  -1  12 -22    1.71    1.54
  -1  12 -22   -0.08    0.86
  -1  12 -22    0.49    0.67
   1 -11 -16    1.19    0.50
   1 -11 -16    0.83    0.49
  -1  11  15    3.19    0.97
   1 -11 -15    2.43    0.86
   1 -11 -15    2.11    0.69
   1 -11 -15    1.76    0.70
  -1  11  15    4.14    1.41
  -1  11  14    0.45    0.72
   1 -11 -14    0.14    0.37
   1 -11 -14   -0.39    0.59
   1 -11 -14   -0.16    0.41
   1 -11 -13    1.41    0.92
   1 -11 -13    2.67    1.21
  -1  11  13    2.19    1.25
   1 -11 -13    1.53    0.84
   1 -11 -12   -0.03    0.42
   1 -11 -12   -0.13    0.41
  -1  11  12    0.25    0.75
   1 -11 -12   -0.22    0.52
   1 -11 -11   25.84    3.76
  -1  11  11   32.62    4.48
   1 -11 -11   30.65    3.76
   1 -11 -11   22.93    3.24
  -1  11  10   19.18    3.90
   1 -11 -10   12.29    2.44
   1 -11 -10    8.97    2.34
   1 -11 -10    9.66    2.16
  -1  11  10   16.72    3.29
  -1  11   9    0.98    0.94
   1 -11  -9   -0.19    0.44
   1 -11  -9   -0.81    1.08
   1 -11  -9   -1.12    1.04
  -1  11   9   -1.66    1.65
  -1  11   8    3.62    1.71
   1 -11  -8    1.45    1.02
   1 -11  -8   -0.09    0.95
   1 -11  -8    1.68    1.11
  -1  11   8    0.29    1.05
  -1  11   7   13.22    3.47
   1 -11  -7    9.76    2.60
   1 -11  -7    9.04    2.24
   1 -11  -7    6.70    1.96
  -1  11   7    9.52    2.56
  -1  11   6    5.84    2.58
   1 -11  -6    3.52    1.57
   1 -11  -6    3.22    1.29
   1 -11  -6    1.98    1.22
  -1  11   6    1.18    1.03
  -1  11   5   15.83    3.46
   1 -11  -5   18.34    3.57
   1 -11  -5   16.88    3.07
   1 -11  -4   28.09    4.44
  -1  11   4   27.41    4.52
   1 -11  -3   73.40    7.09
  -1  11   3   72.46    7.08
   1 -11  -3   76.40    5.75
  -1  11   2  117.48    8.94
   1 -11  -2  121.69    9.02
   1 -11  -2  128.10    7.47
  -1  11   1   61.70    6.35
   1 -11  -1   61.84    6.35
   1 -11  -1   73.30    5.73
   1 -11   0    5.66    1.69
   1 -11   0    4.64    1.77
  -1  11   0    5.36    1.99
  -1  11  -1   61.79    6.90
   1 -11   1   70.42    5.62
   1 -11   1   60.40    6.19
  -1  11  -1   53.63    5.74
  -1  11  -1   61.55    6.15
   1 -11   2    9.93    2.24
  -1  11  -2    5.85    1.89
  -1  11  -2   11.74    3.27
  -1  11  -2    8.67    2.60
  -1  11  -3    6.52    1.96
  -1  11  -3    9.20    2.70
   1 -11   3    9.03    2.16
  -1  11  -4   58.86    5.71
   1 -11   4   67.31    5.63
  -1  11  -4   57.76    5.52
  -1  11  -5   13.02    2.68
  -1  11  -5   15.11    2.79
   1 -11   5   16.79    2.77
  -1  11  -6  119.97    7.71
   1 -11   6  117.48    7.45
  -1  11  -7   54.32    5.06
  -1  11  -7   59.68    5.42
   1 -11   7   58.92    5.31
  -1  11  -8   55.36    5.07
   1 -11   8   66.43    5.61
  -1  11  -8   67.58    5.78
  -1  11  -9    2.68    1.32
  -1  11  -9    2.42    0.71
   1 -11   9    3.89    1.39
  -1  11 -10   20.04    3.12
  -1  11 -10   22.55    3.26
  -1  11 -10   19.93    4.51
   1 -11  10   21.45    3.16
  -1  11 -11   21.71    3.33
  -1  11 -11   20.23    4.37
  -1  11 -11   23.40    3.44
  -1  11 -12   16.91    2.85
  -1  11 -12   17.97    4.21
  -1  11 -12   15.41    2.88
  -1  11 -13  184.31   13.40
  -1  11 -13  143.83    9.00
  -1  11 -14   22.53    4.68
  -1  11 -14   17.73    3.30
  -1  11 -15    1.85    1.58
  -1  11 -15    0.09    0.74
  -1  11 -16    4.09    1.73
  -1  11 -17    0.82    0.87
  -1  11 -18    5.54    2.49
  -1  11 -18    3.63    1.44
  -1  11 -19   44.50    7.91
  -1  11 -19   42.03    6.28
  -1  11 -19   22.04    3.31
  -1  11 -20   16.10    4.60
  -1  11 -20   14.81    3.60
  -1  11 -20    7.79    1.73
  -1  11 -21   -0.53    0.88
  -1  11 -21    0.81    1.00
  -1  11 -22    6.88    2.61
  -1  11 -22    6.28    2.06
  -1  11 -22   10.62    3.21
  -1  11 -23    0.81    0.98
  -1  11 -23   -0.57    1.01
  -1  11 -24    0.29    0.54
  -1  11 -24    1.67    0.93
   1 -10 -18   16.73    2.01
   1 -10 -18   19.52    2.05
   1 -10 -17   20.31    2.55
   1 -10 -17   23.41    2.62
   1 -10 -17   15.45    1.97
   1 -10 -16    0.86    0.62
   1 -10 -16   -0.06    0.43
   1 -10 -16   -0.21    0.42
  -1  10  16   -0.91    0.91
   1 -10 -15   34.09    3.92
   1 -10 -15   40.02    3.98
   1 -10 -15   29.54    3.38
  -1  10  14    0.88    0.65
   1 -10 -14    0.34    0.47
   1 -10 -14    0.78    0.53
   1 -10 -14   -0.25    0.68
  -1  10  14    1.82    1.21
  -1  10  13    2.73    1.26
   1 -10 -13    4.57    1.56
   1 -10 -13    2.73    1.23
  -1  10  13    3.92    1.68
  -1  10  12    9.94    2.46
   1 -10 -12   10.87    2.45
   1 -10 -12    7.73    2.05
  -1  10  12   13.29    3.38
  -1  10  11    1.70    0.67
   1 -10 -11    1.53    1.02
   1 -10 -11    1.79    1.17
  -1  10  11    1.94    1.94
  -1  10  10   -0.26    0.77
   1 -10 -10    0.32    0.65
   1 -10 -10    0.54    0.61
  -1  10   9   30.50    5.33
  -1  10   9   27.45    4.40
   1 -10  -9   23.29    3.67
   1 -10  -9   19.13    3.45
  -1  10   8  196.90   13.26
   1 -10  -8  127.12    8.56
  -1  10   8  161.93   10.85
   1 -10  -8  133.39    8.94
  -1  10   8  213.41   14.08
  -1  10   7   64.37    7.60
  -1  10   7   73.24    8.24
   1 -10  -7   50.33    5.95
   1 -10  -7   42.10    4.91
  -1  10   7   53.55    6.18
   1 -10  -7   45.59    5.21
  -1  10   6   72.22    7.86
  -1  10   6   83.92    8.65
   1 -10  -6   64.30    4.93
   1 -10  -6   49.28    5.27
  -1  10   6   54.78    6.17
   1 -10  -6   58.63    6.34
   1 -10  -6   48.26    5.42
  -1  10   5   25.51    4.60
  -1  10   5   23.62    4.50
   1 -10  -5   15.21    3.01
  -1  10   5   18.17    3.47
   1 -10  -5   16.86    2.95
   1 -10  -5   16.26    3.33
   1 -10  -5   19.60    2.77
  -1  10   4    6.73    2.09
   1 -10  -4    4.71    1.88
   1 -10  -4    5.01    1.64
   1 -10  -4    7.78    1.77
  -1  10   4    8.70    2.80
  -1  10   3    1.14    1.41
   1 -10  -3   -0.28    0.94
   1 -10  -3    0.20    0.56
  -1  10   3    0.87    0.80
  -1  10   2    3.09    1.49
   1 -10  -2    2.69    1.07
   1 -10  -2    1.07    0.61
  -1  10   1   31.16    4.87
  -1  10   1   18.90    3.35
   1 -10  -1   26.63    3.30
   1 -10   0    1.74    1.10
   1 -10   1   28.43    3.39
  -1  10  -1   29.54    3.79
   1 -10   2   50.93    4.52
  -1  10  -2   50.98    4.88
   1 -10   3    2.32    1.13
   1 -10   4    2.05    1.09
   1 -10   5  153.10    7.80
   1 -10   6    4.19    1.49
   1 -10   7   10.06    2.11
   1 -10   8   31.18    3.57
  -1  10  -9   33.19    3.77
  -1  10  -9   40.57    4.27
  -1  10  -9   34.77    4.67
   1 -10   9   39.33    4.04
  -1  10 -10  158.36    8.51
  -1  10 -10  145.08    9.87
  -1  10 -10  164.49   12.71
   1 -10  10  177.55    8.69
  -1  10 -10  178.83    8.82
  -1  10 -11    2.97    1.30
  -1  10 -11    2.45    1.18
  -1  10 -11    2.56    1.36
  -1  10 -11    2.64    1.43
  -1  10 -12  218.23   14.44
  -1  10 -12  186.38   12.05
  -1  10 -12  182.52    9.55
  -1  10 -13    2.61    1.31
  -1  10 -13    3.68    2.28
  -1  10 -13    3.67    1.97
  -1  10 -14   62.12    7.04
  -1  10 -14   70.51    8.05
  -1  10 -14   52.29    5.41
  -1  10 -15    7.77    2.28
  -1  10 -15   10.27    3.17
  -1  10 -16   15.27    3.20
  -1  10 -17    4.36    1.75
  -1  10 -18   76.41    9.17
  -1  10 -18   47.51    5.34
  -1  10 -19   -0.66    1.46
  -1  10 -19   -1.54    1.72
  -1  10 -19   -0.34    1.06
  -1  10 -20   15.64    3.84
  -1  10 -20   14.37    4.59
  -1  10 -20    7.13    1.57
  -1  10 -21   -0.69    1.32
  -1  10 -21   -0.81    1.64
  -1  10 -22   19.53    4.05
  -1  10 -22   18.87    4.54
  -1  10 -22   17.40    4.31
  -1  10 -23   21.53    4.47
  -1  10 -23   16.61    3.44
  -1  10 -23   16.48    3.96
  -1  10 -24    0.51    0.70
  -1  10 -24    0.09    0.81
  -1  10 -25    2.94    1.15
  -1  10 -25    3.46    1.59
   1  -9 -19    7.47    1.40
   1  -9 -19    7.36    1.50
   1  -9 -19    4.23    1.05
   1  -9 -18    3.55    1.11
   1  -9 -18    2.29    0.91
  -1   9  18    5.44    1.71
   1  -9 -17   15.46    2.41
   1  -9 -17   10.21    2.02
  -1   9  17   16.38    3.04
  -1   9  16    1.91    1.05
   1  -9 -16    2.83    1.21
   1  -9 -16    2.51    1.02
  -1   9  16    3.56    1.86
  -1   9  15    3.01    1.08
   1  -9 -15    3.99    1.39
   1  -9 -15    4.26    1.45
  -1   9  15    7.94    2.83
   1  -9 -14    3.25    1.33
  -1   9  14    3.25    2.07
   1  -9 -14    0.49    0.63
  -1   9  14    2.05    1.06
  -1   9  14    4.54    2.13
   1  -9 -13    0.70    0.84
  -1   9  13    0.00    0.75
   1  -9 -13   -0.56    0.79
  -1   9  13   -0.22    1.21
  -1   9  13    1.87    1.52
   1  -9 -12    1.56    1.17
  -1   9  12    1.36    0.89
   1  -9 -12    2.09    0.84
  -1   9  12    0.92    0.74
  -1   9  12    1.87    1.55
   1  -9 -11    1.19    1.06
  -1   9  11    2.46    2.11
  -1   9  11    1.17    0.91
   1  -9 -11    1.09    0.83
  -1   9  11    1.21    0.83
  -1   9  10   58.87    7.54
  -1   9  10   64.02    7.80
   1  -9 -10   63.00    5.73
  -1   9  10   54.95    6.34
   1  -9 -10   47.04    5.29
  -1   9  10   57.86    5.89
   1  -9 -10   40.70    5.09
  -1   9   9   46.62    6.54
  -1   9   9   57.72    7.26
   1  -9  -9   52.41    5.22
  -1   9   9   44.69    5.60
  -1   9   9   47.17    5.35
   1  -9  -9   34.76    4.59
   1  -9  -9   39.73    4.91
  -1   9   8   38.56    6.06
  -1   9   8   38.70    5.90
   1  -9  -8   40.50    4.43
  -1   9   8   32.33    4.69
   1  -9  -8   22.80    3.65
  -1   9   8   34.11    4.53
   1  -9  -8   28.44    4.18
   1  -9  -7    7.61    2.15
  -1   9   7    8.33    2.79
  -1   9   7    7.63    2.61
  -1   9   7    6.10    1.92
   1  -9  -7    4.79    1.55
  -1   9   7    5.18    1.68
   1  -9  -6    1.63    0.98
  -1   9   6    3.89    2.03
  -1   9   6    5.18    2.17
  -1   9   6    1.53    1.03
   1  -9  -6    1.43    0.76
   1  -9  -6    2.65    1.08
  -1   9   6    1.07    0.97
   1  -9  -5  248.21    9.59
   1  -9  -4   18.44    2.67
   1  -9  -3   78.32    5.49
  -1   9   3   87.24    6.66
   1  -9  -2   18.74    2.63
  -1   9   2   19.31    3.08
  -1   9   1    0.40    0.47
   1  -9  -1    0.71    0.77
   1  -9   0   85.62    5.62
  -1   9   0   84.29    6.06
   1  -9   1   39.07    3.86
  -1   9  -1   38.73    4.09
  -1   9  -2   72.45    5.54
   1  -9   2   78.00    5.33
  -1   9  -3   24.22    3.18
   1  -9   3   22.29    2.83
   1  -9   4    0.41    0.53
   1  -9   5   38.42    3.61
   1  -9   6   20.64    2.75
   1  -9   7   16.23    2.46
  -1   9  -7   15.35    2.76
   1  -9   8   -0.80    0.92
  -1   9  -8    0.68    0.60
   1  -9   9   45.41    4.05
  -1   9  -9   39.07    4.90
   1  -9  10   80.34    5.40
  -1   9 -10   68.54    6.56
  -1   9 -11   25.50    4.08
  -1   9 -12    1.41    1.13
  -1   9 -13    1.75    1.05
  -1   9 -13    0.67    1.22
  -1   9 -13    2.12    1.48
  -1   9 -14    3.77    1.69
  -1   9 -14    0.09    0.88
  -1   9 -14    2.80    1.46
  -1   9 -15    3.58    1.64
  -1   9 -15    6.08    2.58
  -1   9 -16    5.44    1.88
  -1   9 -16    8.57    2.45
  -1   9 -17   11.88    2.92
  -1   9 -18   15.02    4.28
  -1   9 -18    9.07    2.45
  -1   9 -19    0.91    2.12
  -1   9 -19    0.52    1.43
  -1   9 -19   -2.03    1.79
  -1   9 -20    5.70    2.34
  -1   9 -20    6.61    2.76
  -1   9 -20    0.82    1.63
  -1   9 -21   -1.62    1.66
  -1   9 -21   -0.12    1.69
  -1   9 -22   24.46    5.53
  -1   9 -22   27.22    5.76
  -1   9 -22   29.52    5.16
  -1   9 -23    1.40    1.67
  -1   9 -23   -0.75    1.15
  -1   9 -23    0.82    0.92
  -1   9 -24    4.05    1.89
  -1   9 -24    4.94    1.81
  -1   9 -25    5.75    2.12
  -1   9 -25    4.46    1.54
  -1   9 -26    0.22    0.52
   1  -8 -21    5.32    1.14
   1  -8 -20    5.22    1.20
   1  -8 -20    4.24    1.10
  -1   8  20    6.48    1.65
   1  -8 -19    4.31    1.21
   1  -8 -19    4.26    1.29
  -1   8  19    5.33    1.84
   1  -8 -18   -0.01    0.61
   1  -8 -18    1.00    0.71
  -1   8  18    1.53    1.37
   1  -8 -17    1.53    0.89
   1  -8 -17    2.65    1.35
  -1   8  17    1.09    1.25
  -1   8  16    6.50    2.28
   1  -8 -16    7.41    1.86
   1  -8 -16    8.85    2.35
  -1   8  16   10.72    3.19
   1  -8 -15    1.78    1.49
  -1   8  15   -2.03    1.61
   1  -8 -15   -0.59    1.03
  -1   8  15   -0.68    1.05
  -1   8  15   -0.20    1.08
   1  -8 -14    0.57    1.56
  -1   8  14    1.60    1.59
   1  -8 -14   -0.30    0.81
  -1   8  14    0.40    0.93
  -1   8  14    0.78    0.93
  -1   8  13    8.93    3.03
  -1   8  13    7.93    2.64
  -1   8  13    6.89    2.26
   1  -8 -13    8.81    2.50
  -1   8  12   27.71    5.29
  -1   8  12   36.60    5.78
   1  -8 -12   37.76    4.52
  -1   8  12   29.56    4.48
   1  -8 -12   28.48    4.34
  -1   8  11    0.85    1.49
  -1   8  11    5.07    2.22
   1  -8 -11    5.80    1.80
  -1   8  11    3.78    1.50
   1  -8 -11    5.52    2.07
  -1   8  10  119.67   10.72
  -1   8  10  129.85   10.85
  -1   8  10  108.47    8.46
   1  -8 -10  108.55    8.09
   1  -8  -9    8.20    2.36
  -1   8   9    5.96    2.37
  -1   8   9    8.67    2.86
  -1   8   9    8.62    2.19
  -1   8   9    6.03    1.82
   1  -8  -9   12.21    2.61
   1  -8  -8   15.49    2.80
   1  -8  -7   11.45    1.86
   1  -8  -7   12.44    2.28
   1  -8  -6    1.01    0.58
   1  -8  -6    1.58    1.00
   1  -8  -5  115.70    6.08
   1  -8  -5  124.78    6.75
   1  -8  -4   83.12    5.18
  -1   8   4   83.34    6.22
   1  -8  -4   76.73    4.98
   1  -8  -3   26.75    2.94
  -1   8   3   26.34    3.40
  -1   8   2    0.33    0.60
   1  -8  -2    0.43    0.38
   1  -8  -1   26.64    2.86
  -1   8   1   24.30    3.21
   1  -8   0    0.66    0.50
  -1   8   0    0.71    0.78
  -1   8  -1    1.22    0.82
   1  -8   1    1.26    0.68
  -1   8  -2   26.79    3.13
   1  -8   2   28.08    3.02
  -1   8  -3   57.21    4.47
   1  -8   3   57.33    4.14
  -1   8  -4    6.02    1.45
   1  -8   4    5.91    1.48
   1  -8   5    8.42    1.58
  -1   8  -5    7.59    1.72
   1  -8   6    5.90    1.30
  -1   8  -6    6.41    1.70
   1  -8   7   11.99    1.89
  -1   8  -7   10.81    2.33
   1  -8   8   67.05    4.50
  -1   8  -8   62.99    5.69
   1  -8   9   44.71    3.67
  -1   8  -9   42.34    4.81
   1  -8  10    8.81    1.63
  -1   8 -10    8.90    2.42
  -1   8 -11   10.74    2.74
  -1   8 -12   49.02    5.84
  -1   8 -13   49.16    6.19
  -1   8 -14  170.94   11.16
  -1   8 -14  133.49    8.08
  -1   8 -15   88.59    8.53
  -1   8 -15   61.49    5.75
  -1   8 -16  121.78   10.35
  -1   8 -16   79.27    6.76
  -1   8 -17   25.80    4.10
  -1   8 -17   33.11    6.26
  -1   8 -17   35.47    5.62
  -1   8 -17   24.42    3.82
  -1   8 -18    4.09    1.44
  -1   8 -18    9.39    3.40
  -1   8 -18   11.66    4.50
  -1   8 -18    4.01    1.60
  -1   8 -19   64.75    8.48
  -1   8 -19   80.64   11.07
  -1   8 -20   18.57    4.40
  -1   8 -20   18.57    5.29
  -1   8 -20   12.74    3.92
  -1   8 -20    7.44    1.96
  -1   8 -21    9.55    3.45
  -1   8 -21    5.88    2.74
  -1   8 -21    8.29    2.94
  -1   8 -22   41.90    6.39
  -1   8 -22   46.29    7.63
  -1   8 -22   37.09    5.25
  -1   8 -22   36.55    6.77
  -1   8 -23    7.03    2.56
  -1   8 -23    3.71    1.68
  -1   8 -23    3.72    2.22
  -1   8 -23    2.93    0.98
  -1   8 -24    2.61    1.54
  -1   8 -24   -1.53    1.70
  -1   8 -25   -0.41    0.82
  -1   8 -25   -2.25    1.64
  -1   8 -26    0.43    0.74
  -1   8 -26   -2.00    1.36
   1  -7 -22    0.03    0.25
   1  -7 -21    0.88    0.48
  -1   7  21    2.65    1.23
   1  -7 -21    2.07    0.76
   1  -7 -20    0.22    0.53
  -1   7  20    0.73    0.80
   1  -7 -20    0.67    0.92
   1  -7 -19    4.14    1.28
  -1   7  19    2.99    1.23
   1  -7 -19    4.35    1.52
  -1   7  18    0.49    0.83
   1  -7 -18    0.53    0.53
  -1   7  17    4.13    2.31
   1  -7 -17    4.63    1.57
  -1   7  16   18.55    4.28
  -1   7  15    6.62    2.50
  -1   7  15   10.33    2.97
  -1   7  14   42.14    6.16
  -1   7  14   31.35    4.52
  -1   7  14   28.56    5.47
   1  -7 -13    6.22    1.77
  -1   7  13    4.87    2.15
  -1   7  13    4.00    1.46
  -1   7  13   -0.09    1.27
  -1   7  12   61.96    7.43
  -1   7  12   54.47    5.94
  -1   7  12   46.93    6.84
  -1   7  11   39.10    5.74
  -1   7  11   36.04    4.74
  -1   7  11   30.19    5.34
   1  -7 -10   66.18    5.56
   1  -7  -9    1.72    0.59
   1  -7  -8   62.96    4.95
   1  -7  -7  248.09    9.25
   1  -7  -6  175.94    7.52
   1  -7  -5   27.77    2.83
   1  -7  -4   59.59    3.95
   1  -7  -3   26.36    2.55
   1  -7  -2  145.89    5.58
  -1   7   2  162.29    7.51
  -1   7   1   50.88    4.22
  -1   7   0 1132.88   19.12
  -1   7  -1    3.33    1.52
   1  -7   1    7.63    1.94
   1  -7   2  298.50    8.56
  -1   7  -2  261.15    8.73
  -1   7  -3   39.33    3.44
  -1   7  -3   41.00    3.50
   1  -7   3   45.37    3.40
  -1   7  -4   15.24    2.24
   1  -7   4   18.41    2.18
  -1   7  -4   15.11    2.11
  -1   7  -5  151.87    7.34
   1  -7   5  182.00    6.65
  -1   7  -6    1.75    1.26
   1  -7   6    1.39    0.74
  -1   7  -7   30.23    3.67
   1  -7   7   32.17    2.78
  -1   7  -8  181.95    9.19
   1  -7   8  184.93    6.72
  -1   7  -9  432.72   14.40
   1  -7   9  459.72   10.60
  -1   7 -10   44.63    4.85
  -1   7 -11  267.54   12.10
  -1   7 -12    8.39    2.37
  -1   7 -13   55.48    5.97
  -1   7 -14   16.46    3.52
  -1   7 -15    9.20    2.50
  -1   7 -16    6.90    2.37
  -1   7 -16    5.86    1.85
  -1   7 -16    5.87    2.09
  -1   7 -17    0.60    1.36
  -1   7 -17    0.88    0.66
  -1   7 -17   -0.34    0.79
  -1   7 -17    1.31    1.04
  -1   7 -18    5.05    1.84
  -1   7 -18   10.58    4.16
  -1   7 -18    7.30    2.88
  -1   7 -18   10.46    2.91
  -1   7 -19   10.40    2.49
  -1   7 -19   26.14    5.24
  -1   7 -19   15.00    3.36
  -1   7 -19   26.64    6.36
  -1   7 -19   22.11    4.85
  -1   7 -20   -0.15    0.63
  -1   7 -20    1.51    1.42
  -1   7 -20    0.28    1.85
  -1   7 -21    6.78    3.13
  -1   7 -21    5.57    2.55
  -1   7 -21    2.79    1.43
  -1   7 -21    4.20    2.55
  -1   7 -21    4.42    2.19
  -1   7 -22    4.93    2.65
  -1   7 -22    6.03    2.25
  -1   7 -22    5.87    1.96
  -1   7 -22    6.45    2.59
  -1   7 -22    6.28    2.56
  -1   7 -23    0.04    1.16
  -1   7 -23   -1.42    1.61
  -1   7 -23    0.56    0.59
  -1   7 -23    0.71    1.08
  -1   7 -23    0.73    0.99
  -1   7 -24   14.38    3.95
  -1   7 -24   11.57    2.65
  -1   7 -24   13.81    2.84
  -1   7 -24   17.06    3.98
  -1   7 -25   13.14    3.32
  -1   7 -25   17.08    2.96
  -1   7 -25   18.70    3.68
  -1   7 -26    0.32    0.87
  -1   7 -26   -0.08    0.68
  -1   7 -26   -0.70    0.84
  -1   7 -27    0.14    0.49
   1  -6 -23    3.58    0.96
   1  -6 -22    1.25    0.83
  -1   6  22   -1.28    1.05
   1  -6 -22   -0.01    0.41
  -1   6  21    0.36    0.83
   1  -6 -21    0.25    0.63
   1  -6 -21    0.61    0.43
   1  -6 -20    0.04    1.01
  -1   6  20    0.04    1.30
   1  -6 -20    0.79    0.43
  -1   6  19   -1.05    1.42
   1  -6 -19    0.22    0.88
  -1   6  18    0.06    1.02
   1  -6 -18    1.35    1.28
   1  -6 -17   72.88    7.98
  -1   6  17   73.69    8.70
   1  -6 -16    2.74    1.86
   1  -6 -15  143.09    9.00
   1  -6 -15   84.30    8.88
   1  -6 -14   -1.96    1.27
  -1   6  14    2.15    1.58
   1  -6 -14    0.63    1.09
  -1   6  13    0.50    0.83
  -1   6  13   -0.36    0.65
   1  -6 -13    1.69    1.06
   1  -6 -13   -0.07    0.46
   1  -6 -12   25.82    3.57
   1  -6 -12   42.79    4.57
   1  -6 -11   26.46    3.45
   1  -6 -11   15.18    2.68
   1  -6 -10   60.68    5.13
   1  -6 -10   93.48    6.16
   1  -6  -9   63.49    4.79
   1  -6  -9   48.10    4.33
   1  -6  -8   73.59    4.90
   1  -6  -8   61.98    4.75
   1  -6  -7   33.30    3.32
   1  -6  -7   37.54    3.33
   1  -6  -6    3.21    1.01
   1  -6  -5  276.75    8.19
   1  -6  -4   14.98    1.88
   1  -6  -3  124.51    5.01
   1  -6  -2  194.37    5.89
   1  -6  -1  468.97    8.55
  -1   6   0    6.11    1.38
   1  -6   0    8.28    1.14
  -1   6  -1   59.69    3.98
  -1   6  -2   43.40    3.22
  -1   6  -2   39.68    3.15
  -1   6  -3   12.66    1.86
  -1   6  -3   12.85    1.81
   1  -6   3   12.70    1.61
  -1   6  -4   56.95    4.04
   1  -6   4   68.14    3.69
  -1   6  -4   62.76    3.87
  -1   6  -5  264.19    9.07
   1  -6   5  293.57    7.70
  -1   6  -6    3.93    1.51
   1  -6   6    2.58    0.81
  -1   6  -7  134.26    7.06
   1  -6   7  132.21    4.96
  -1   6  -8   10.66    2.31
   1  -6   8   10.11    1.46
  -1   6  -9  511.45   14.75
   1  -6   9  486.30    9.75
  -1   6 -10  212.11   10.20
  -1   6 -11   13.23    2.74
  -1   6 -12   39.56    4.68
  -1   6 -13   -0.56    1.23
  -1   6 -14   37.67    4.82
  -1   6 -15   47.78    5.56
  -1   6 -16    3.68    1.82
  -1   6 -17   67.53    6.19
  -1   6 -17  128.14   13.31
  -1   6 -17  115.82   10.80
  -1   6 -17   85.17    7.17
  -1   6 -17  128.80    9.76
  -1   6 -18    8.70    2.24
  -1   6 -18   11.33    3.87
  -1   6 -18   12.23    3.66
  -1   6 -18   14.89    3.29
  -1   6 -19   -3.19    1.94
  -1   6 -19    0.36    0.62
  -1   6 -19   -2.28    2.88
  -1   6 -19    0.26    0.95
  -1   6 -20    1.94    2.10
  -1   6 -20    5.70    2.99
  -1   6 -20    3.84    1.75
  -1   6 -20    3.27    1.73
  -1   6 -20    3.70    2.27
  -1   6 -21    0.94    1.56
  -1   6 -21    0.40    2.27
  -1   6 -21    1.76    1.33
  -1   6 -21    1.03    1.02
  -1   6 -21   -0.97    1.45
  -1   6 -22    2.50    1.28
  -1   6 -22    5.31    2.99
  -1   6 -22    2.20    1.35
  -1   6 -22    2.13    1.75
  -1   6 -22    2.27    1.81
  -1   6 -23   -1.39    1.83
  -1   6 -23    2.08    1.94
  -1   6 -23    4.32    1.87
  -1   6 -23    2.72    1.90
  -1   6 -24   -0.14    1.19
  -1   6 -24    2.33    1.42
  -1   6 -24   -0.38    0.88
  -1   6 -25    0.48    1.21
  -1   6 -25    3.49    1.54
  -1   6 -25    4.51    1.85
  -1   6 -26   -0.07    0.56
  -1   6 -26   -0.74    0.88
  -1   6 -26    0.42    0.60
  -1   6 -27    4.83    1.44
  -1   6 -27    3.43    1.42
   1  -5 -24    7.10    1.41
   1  -5 -23    0.01    0.34
   1  -5 -23    0.56    0.41
   1  -5 -22    3.65    1.04
   1  -5 -22    3.29    1.44
  -1   5  22    2.15    1.29
   1  -5 -21   10.23    2.03
  -1   5  21    7.05    2.21
   1  -5 -21   11.44    2.98
   1  -5 -20    0.94    1.02
  -1   5  20   -1.37    1.72
   1  -5 -19   29.84    5.17
   1  -5 -18   48.03    6.68
   1  -5 -17   35.11    5.81
   1  -5 -16    1.09    1.35
   1  -5 -16    0.63    0.80
   1  -5 -16    1.13    0.89
   1  -5 -15   35.63    5.92
   1  -5 -15   43.05    4.91
   1  -5 -14   27.25    4.94
   1  -5 -14   34.17    4.25
   1  -5 -13    2.20    1.12
   1  -5 -13    2.06    1.13
   1  -5 -12   82.25    5.91
   1  -5 -12   60.29    5.32
   1  -5 -11   13.12    2.38
   1  -5 -11   16.25    2.46
   1  -5 -10  129.41    7.18
   1  -5 -10  175.28    7.61
   1  -5  -9   94.12    5.40
   1  -5  -9   76.83    5.29
   1  -5  -8   81.89    5.24
   1  -5  -8  100.01    5.33
   1  -5  -7   60.06    3.87
   1  -5  -7   52.30    4.03
   1  -5  -6  206.90    6.83
   1  -5  -6  200.38    7.40
   1  -5  -5 1040.23   14.42
   1  -5  -5 1070.94   25.31
   1  -5  -4  438.41    8.89
   1  -5  -4  444.51   16.49
   1  -5  -4  410.21    9.43
   1  -5  -3  473.63    9.47
   1  -5  -3  498.40    9.01
   1  -5  -2   44.31    2.60
  -1   5   2   38.26    4.93
   1  -5  -2   47.60    5.53
   1  -5  -1   74.39    3.28
   1  -5  -1  114.94    8.55
  -1   5   1  100.64    7.84
   1  -5  -1   86.71    3.34
  -1   5   0  514.85    8.80
  -1   5   0  516.57   17.55
  -1   5  -1    1.97    0.80
  -1   5  -1    0.45    0.58
  -1   5  -1    0.02    0.77
   1  -5   1    1.13    1.07
   1  -5   1    1.58    0.51
  -1   5  -2   12.79    1.26
  -1   5  -2   12.82    1.67
  -1   5  -2   12.55    2.75
  -1   5  -2   11.31    1.56
   1  -5   2   14.20    3.00
  -1   5  -3  122.00    4.02
  -1   5  -3  113.32    5.14
  -1   5  -3  116.96    4.74
  -1   5  -3  118.05    8.45
  -1   5  -4   29.76    2.02
  -1   5  -4   27.29    2.70
  -1   5  -4   28.96    4.24
  -1   5  -4   30.76    2.45
   1  -5   4   30.85    2.21
  -1   5  -5   60.18    4.03
  -1   5  -5   66.31    3.21
   1  -5   5   63.82    3.20
  -1   5  -5   59.18    6.13
  -1   5  -6    8.11    1.17
  -1   5  -6    7.18    1.53
   1  -5   6    7.81    1.11
  -1   5  -7   61.25    4.58
  -1   5  -7   71.29    3.60
   1  -5   7   62.65    3.04
  -1   5  -8   14.37    2.40
  -1   5  -8   12.28    1.63
   1  -5   8   11.85    1.35
  -1   5  -9  773.63   13.20
  -1   5  -9  753.81   17.13
  -1   5 -10   20.75    3.29
  -1   5 -10   16.43    2.19
  -1   5 -11    5.59    1.64
  -1   5 -12   90.38    6.62
  -1   5 -13   10.46    2.35
  -1   5 -13   10.67    1.83
  -1   5 -14   17.44    3.14
  -1   5 -14   18.28    2.51
  -1   5 -15   13.89    2.96
  -1   5 -15   13.52    2.28
  -1   5 -16  127.21    9.05
  -1   5 -16  124.16    6.96
  -1   5 -17  340.83   15.34
  -1   5 -17  331.43   11.78
  -1   5 -18    5.66    2.78
  -1   5 -18    7.41    3.20
  -1   5 -18    8.54    2.31
  -1   5 -18    2.19    0.88
  -1   5 -18    8.07    1.79
  -1   5 -19    7.97    3.76
  -1   5 -19    8.03    3.20
  -1   5 -19    3.49    1.55
  -1   5 -19    4.55    2.55
  -1   5 -19    3.37    1.77
  -1   5 -20    6.78    2.86
  -1   5 -20    3.92    1.93
  -1   5 -20    7.51    3.01
  -1   5 -20    5.10    2.90
  -1   5 -21   -0.29    0.98
  -1   5 -21   -0.02    1.25
  -1   5 -21   -1.15    2.11
  -1   5 -21   -0.41    1.47
  -1   5 -22    6.78    2.75
  -1   5 -22    6.59    2.18
  -1   5 -22    2.58    1.21
  -1   5 -22    5.59    2.58
  -1   5 -23   29.65    5.43
  -1   5 -23   30.62    4.89
  -1   5 -23   22.53    5.19
  -1   5 -23   23.41    4.21
  -1   5 -24    1.88    1.31
  -1   5 -24    3.17    1.74
  -1   5 -24    2.17    1.46
  -1   5 -25    0.55    0.69
  -1   5 -25    1.57    1.26
  -1   5 -25   -0.05    0.80
  -1   5 -26   11.32    2.80
  -1   5 -26    5.61    1.99
  -1   5 -26   10.98    2.39
  -1   5 -27   17.01    3.05
  -1   5 -27   22.62    3.06
   1  -4 -25    1.81    0.98
  -1   4  24    2.07    1.16
   1  -4 -24    2.32    1.09
   1  -4 -23    0.33    0.70
  -1   4  23   -1.16    1.23
   1  -4 -22   18.55    2.60
   1  -4 -22   21.15    3.91
   1  -4 -21    1.63    1.25
   1  -4 -20    3.38    2.12
   1  -4 -19   11.04    3.35
   1  -4 -18    2.12    1.48
   1  -4 -17   31.53    4.33
   1  -4 -17   30.26    5.61
   1  -4 -16    1.61    1.20
   1  -4 -16    0.83    0.90
   1  -4 -16   -0.45    1.18
   1  -4 -15   57.60    5.57
  -1   4  15   46.83   10.12
   1  -4 -15   45.58    6.62
   1  -4 -14   38.12    4.38
   1  -4 -14   56.06    5.05
   1  -4 -13    0.60    0.67
   1  -4 -13   -0.89    1.37
   1  -4 -12    1.72    1.10
   1  -4 -12    0.34    0.48
   1  -4 -11  419.34   11.57
   1  -4 -11  324.71   11.17
   1  -4 -10    4.29    1.41
   1  -4 -10    3.61    1.19
   1  -4  -9    5.97    1.45
   1  -4  -9    4.20    1.30
   1  -4  -8  179.67    6.56
   1  -4  -8  149.69    6.59
   1  -4  -7  166.12    5.91
   1  -4  -7  138.24    5.93
   1  -4  -6   60.77    3.48
   1  -4  -6   61.87    3.82
   1  -4  -6   69.45    5.74
   1  -4  -5  361.29    8.55
   1  -4  -5  366.74   13.36
   1  -4  -5  371.03    7.88
   1  -4  -4    2.31    0.57
   1  -4  -4    2.35    0.74
   1  -4  -4    3.01    1.10
   1  -4  -3   43.08    4.58
   1  -4  -3   42.38    2.57
   1  -4  -3   38.68    2.32
   1  -4  -2   83.55    6.48
   1  -4  -2   75.13    3.04
  -1   4   1   13.07    2.46
   1  -4  -1   14.35    1.23
   1  -4  -1   16.81    2.89
   1  -4   0   12.13    2.52
  -1   4   0    9.94    2.18
  -1   4  -1   87.08    6.36
  -1   4  -1   79.75    3.57
  -1   4  -2  765.42   11.31
  -1   4  -2  714.70   10.51
  -1   4  -2  734.80   18.56
  -1   4  -3  113.27    4.70
  -1   4  -3  113.71    7.35
  -1   4  -3  114.07    4.11
   1  -4   3  132.08    8.23
  -1   4  -4  761.49    9.85
  -1   4  -4  660.61   11.97
   1  -4   4  757.49   19.82
  -1   4  -4  710.38   10.43
  -1   4  -4  671.99   17.87
  -1   4  -5  174.94    4.93
  -1   4  -5  157.47    6.10
  -1   4  -5  161.39    8.90
   1  -4   5  184.92    9.84
   1  -4   5  176.89    4.52
  -1   4  -6    2.60    0.69
  -1   4  -6    2.62    0.99
   1  -4   6    1.11    0.75
   1  -4   6    1.31    0.42
  -1   4  -6    1.71    0.97
  -1   4  -7    5.80    1.33
   1  -4   7    5.64    1.94
   1  -4   7    6.38    0.85
  -1   4  -7    5.33    1.57
  -1   4  -8   21.52    2.68
   1  -4   8   25.94    1.66
   1  -4   8   17.21    3.45
  -1   4  -8   20.01    3.28
  -1   4  -9   15.45    2.52
  -1   4  -9   16.83    3.07
   1  -4   9   14.07    3.29
  -1   4 -10  307.15   10.70
  -1   4 -11  835.30   18.30
  -1   4 -12    7.96    1.99
  -1   4 -12    6.44    1.45
  -1   4 -13   -0.28    0.67
  -1   4 -13    0.60    0.60
  -1   4 -14    6.20    1.78
  -1   4 -14    6.20    1.53
  -1   4 -15    2.40    1.29
  -1   4 -15    3.18    1.13
  -1   4 -16   12.90    3.09
  -1   4 -16   12.64    2.26
  -1   4 -17   18.71    3.46
  -1   4 -17   16.96    2.71
  -1   4 -18   12.54    3.56
  -1   4 -18   12.67    3.86
  -1   4 -18   15.08    3.12
  -1   4 -18   15.98    4.55
  -1   4 -18   16.11    4.12
  -1   4 -18   17.82    2.97
  -1   4 -19   57.37    8.60
  -1   4 -19   55.75    7.18
  -1   4 -19   82.56    6.48
  -1   4 -19   65.57    8.21
  -1   4 -19   74.10    9.75
  -1   4 -20    4.76    1.74
  -1   4 -20    5.25    2.97
  -1   4 -20    8.12    2.00
  -1   4 -20    8.56    3.00
  -1   4 -21   19.66    4.63
  -1   4 -21   13.47    4.19
  -1   4 -21   11.81    3.63
  -1   4 -22   30.86    5.69
  -1   4 -22   21.47    4.18
  -1   4 -22   21.18    5.09
  -1   4 -23   -0.17    1.18
  -1   4 -23    0.77    0.94
  -1   4 -23   -1.08    1.88
  -1   4 -24    3.55    1.74
  -1   4 -24    4.66    2.12
  -1   4 -24    4.14    2.10
  -1   4 -25    1.05    1.11
  -1   4 -25    3.10    1.96
  -1   4 -25    2.58    1.28
  -1   4 -26   -0.62    1.03
  -1   4 -26    0.15    0.57
  -1   4 -27    0.75    0.72
  -1   4 -27    1.60    0.91
   1  -3 -26    0.57    0.60
  -1   3  25   -1.23    1.07
   1  -3 -25   -0.52    0.46
   1  -3 -24   39.35    4.95
   1  -3 -23    2.04    1.37
   1  -3 -22    2.42    1.51
   1  -3 -21   22.98    4.63
   1  -3 -20   -0.60    1.48
  -1   3  19  127.64   17.51
   1  -3 -19  122.28   11.39
   1  -3 -18    0.28    0.85
   1  -3 -18   -0.20    0.61
  -1   3  18   -0.59    3.26
   1  -3 -18    0.32    1.04
   1  -3 -17   50.56    5.09
   1  -3 -17   41.39    4.87
   1  -3 -17   31.55    5.80
  -1   3  17   26.63    8.02
   1  -3 -16   96.09    7.17
   1  -3 -16   66.55    8.04
  -1   3  16   79.72   12.99
   1  -3 -15   43.99    4.43
   1  -3 -15   37.03    4.25
   1  -3 -14    1.50    0.82
   1  -3 -14    0.60    0.49
   1  -3 -13   53.93    4.81
   1  -3 -13   62.70    4.69
   1  -3 -12    7.70    1.60
   1  -3 -12    7.99    1.49
   1  -3 -11  137.16    6.32
   1  -3 -11  129.55    6.64
   1  -3 -10  346.10    9.32
   1  -3 -10  307.73    9.70
   1  -3  -9   53.77    3.54
   1  -3  -9   39.10    3.31
   1  -3  -8  188.26    6.74
   1  -3  -8  211.67    6.49
   1  -3  -7   91.99    4.46
   1  -3  -7  108.04    6.14
   1  -3  -7  107.15    4.40
   1  -3  -6  488.17    8.80
   1  -3  -6  483.98   13.19
   1  -3  -5   38.83    2.38
   1  -3  -5   33.35    2.36
   1  -3  -5   36.92    3.66
   1  -3  -4  769.83   16.61
   1  -3  -4  762.83    9.71
   1  -3  -3  407.61   12.09
   1  -3  -3  393.34    6.57
   1  -3  -2 1077.37   10.02
   1  -3  -2 1066.15   19.50
  -1   3   1   50.08    4.31
   1  -3  -1   48.64    4.28
   1  -3   0 9383.19   58.35
  -1   3   0 8991.61   55.61
  -1   3  -1  304.88    5.87
  -1   3  -1  337.49   10.88
  -1   3  -2  250.17    9.25
  -1   3  -3  487.10    8.76
   1  -3   3  523.97   14.18
  -1   3  -4  315.00    7.61
  -1   3  -4  310.42   10.63
  -1   3  -5  846.12   13.10
  -1   3  -5  841.92   17.54
  -1   3  -6  101.70    5.02
   1  -3   6  106.65    7.59
   1  -3   6  104.25    6.60
  -1   3  -6  100.52    6.24
  -1   3  -7  554.28   12.05
   1  -3   7  565.30   18.60
   1  -3   7  501.52   14.99
  -1   3  -7  511.41   14.21
  -1   3  -8  181.96    7.10
   1  -3   8  159.17    9.21
  -1   3  -8  171.64    8.36
  -1   3  -9    0.10    0.59
  -1   3  -9    1.05    0.67
  -1   3 -10  806.55   16.29
  -1   3 -11   54.34    4.48
  -1   3 -11   55.45    3.69
  -1   3 -12   48.43    4.54
  -1   3 -12   46.42    3.66
  -1   3 -13   10.08    2.16
  -1   3 -13    9.15    1.77
  -1   3 -14    2.05    1.16
  -1   3 -14    1.23    0.78
  -1   3 -15    4.43    1.56
  -1   3 -15    4.71    1.40
  -1   3 -16   26.51    3.80
  -1   3 -16   31.86    3.68
  -1   3 -17   56.27    5.16
  -1   3 -18    1.34    1.44
  -1   3 -18    0.01    0.70
  -1   3 -18    0.67    1.53
  -1   3 -18    0.60    0.94
  -1   3 -19   20.60    4.61
  -1   3 -19   15.28    3.96
  -1   3 -19   14.96    4.37
  -1   3 -20    7.83    2.72
  -1   3 -20   11.51    2.52
  -1   3 -20    6.64    2.62
  -1   3 -20    1.40    0.91
  -1   3 -20    8.29    3.34
  -1   3 -21  114.72   10.96
  -1   3 -21  102.39    9.75
  -1   3 -21   88.15   10.55
  -1   3 -21   96.91    9.49
  -1   3 -22   11.21    3.42
  -1   3 -22    9.22    3.44
  -1   3 -22   10.29    3.11
  -1   3 -23    7.14    2.59
  -1   3 -23   10.55    2.89
  -1   3 -23    7.55    2.62
  -1   3 -23    5.03    1.92
  -1   3 -24    0.72    0.81
  -1   3 -24    0.83    1.19
  -1   3 -24    1.92    1.37
  -1   3 -25    3.51    1.65
  -1   3 -25    3.69    1.44
  -1   3 -26    2.01    1.20
  -1   3 -26    3.29    1.35
  -1   3 -27    0.27    0.59
  -1   3 -27    0.07    0.48
   1  -2 -26   10.27    2.26
   1  -2 -25   15.75    3.24
   1  -2 -24    2.53    1.53
   1  -2 -24    1.74    0.92
   1  -2 -23    6.13    2.41
   1  -2 -22    4.92    2.12
  -1   2  21    0.51    1.74
   1  -2 -21    3.37    1.75
  -1   2  20   11.46    5.21
   1  -2 -20   16.76    4.24
   1  -2 -19    1.37    1.20
   1  -2 -19   -1.99    1.60
  -1   2  19   -1.08    2.45
   1  -2 -18  167.68    9.79
   1  -2 -18  184.74    9.52
   1  -2 -18  117.94   11.23
  -1   2  18  118.83   16.70
   1  -2 -17    3.55    1.45
   1  -2 -17    1.64    1.17
  -1   2  17   -0.63    2.69
   1  -2 -17    0.90    1.30
   1  -2 -16  102.39    7.16
   1  -2 -16  129.39    7.82
   1  -2 -15    7.83    1.90
   1  -2 -15    9.01    1.92
   1  -2 -14  114.22    6.91
   1  -2 -14  129.34    6.66
   1  -2 -13   87.58    5.72
   1  -2 -13   92.06    5.29
   1  -2 -12  153.70    7.29
   1  -2 -12  156.77    6.52
   1  -2 -11  279.54    8.31
   1  -2 -11  268.50    9.19
   1  -2 -10   74.46    4.12
   1  -2 -10   77.30    4.61
   1  -2  -9  334.90    8.97
   1  -2  -9  327.66    8.02
   1  -2  -8    8.57    1.39
   1  -2  -8    8.69    1.28
   1  -2  -7    4.94    0.97
   1  -2  -7    4.53    1.01
   1  -2  -7    4.54    0.93
   1  -2  -7    5.10    1.25
   1  -2  -7    5.69    0.97
   1  -2  -6    9.59    1.20
   1  -2  -6    9.59    1.65
   1  -2  -6    8.49    1.23
   1  -2  -6    9.94    1.50
   1  -2  -6   10.55    1.21
   1  -2  -5  898.08   15.93
   1  -2  -5  861.00   10.63
   1  -2  -4  717.52   14.03
   1  -2  -3  568.69   12.32
   1  -2  -2    3.13    1.15
   1  -2  -1   47.37    3.48
  -1   2   0    7.03    1.45
  -1   2  -1  483.55   10.84
   1  -2   2 4012.55   31.46
  -1   2  -2 3849.81   29.97
   1  -2   3 1086.98   16.91
  -1   2  -3  990.09   15.33
   1  -2   4   20.16    2.43
  -1   2  -4   18.87    2.34
  -1   2  -5  707.57   11.29
  -1   2  -5  712.84   13.31
   1  -2   5  724.54   13.71
   1  -2   5  704.10   16.42
  -1   2  -6 1000.43   14.06
  -1   2  -6  990.17   15.91
   1  -2   6  942.11   16.40
   1  -2   6 1001.80   21.44
  -1   2  -7   34.51    2.84
  -1   2  -7   38.00    3.18
   1  -2   7   30.92    3.23
   1  -2   7   37.07    3.05
   1  -2   7   35.91    4.44
  -1   2  -8  421.98   10.42
  -1   2  -8  433.97   10.89
  -1   2  -8  423.81    8.43
   1  -2   8  387.22    9.11
   1  -2   8  374.47   15.81
  -1   2  -9   60.81    4.11
  -1   2  -9   57.81    3.46
  -1   2 -10    9.46    1.72
  -1   2 -10    9.95    1.54
  -1   2 -11   83.30    5.27
  -1   2 -11   81.12    4.48
  -1   2 -12   83.90    5.63
  -1   2 -12   86.25    4.95
  -1   2 -13    6.85    1.73
  -1   2 -13    5.66    1.41
  -1   2 -14   53.40    4.77
  -1   2 -14   62.25    4.72
  -1   2 -15   76.31    5.44
  -1   2 -16  189.66    9.20
  -1   2 -17  118.11    7.48
  -1   2 -18   22.48    4.88
  -1   2 -18   28.64    3.81
  -1   2 -18   17.08    4.64
  -1   2 -18   18.10    4.00
  -1   2 -18   18.76    4.08
  -1   2 -19  329.70   18.23
  -1   2 -19  269.88   18.29
  -1   2 -19  281.64   16.09
  -1   2 -19  291.52   16.58
  -1   2 -20   27.29    5.33
  -1   2 -20   38.04    4.66
  -1   2 -20   24.20    5.01
  -1   2 -20   21.53    4.28
  -1   2 -20   17.51    4.87
  -1   2 -21   -0.96    1.21
  -1   2 -21    0.52    0.70
  -1   2 -21   -1.29    1.97
  -1   2 -22   18.92    4.30
  -1   2 -22   15.15    4.24
  -1   2 -22   18.51    4.03
  -1   2 -23   28.71    5.28
  -1   2 -23   32.04    4.89
  -1   2 -23   24.15    4.70
  -1   2 -23   20.74    4.90
  -1   2 -24    1.88    1.33
  -1   2 -24    2.01    1.53
  -1   2 -24    0.19    0.84
  -1   2 -25   14.45    2.93
  -1   2 -25   14.63    3.09
  -1   2 -25   12.61    3.12
  -1   2 -26    2.32    0.95
  -1   2 -26    2.03    0.96
  -1   2 -26    3.06    1.40
  -1   2 -27    6.43    1.61
  -1   2 -27    5.43    1.67
   1  -1 -27    1.42    0.82
   1  -1 -26   11.69    2.53
   1  -1 -26   10.00    1.91
   1  -1 -25    2.91    1.75
   1  -1 -25    1.83    0.99
   1  -1 -24    2.11    1.55
   1  -1 -23   11.49    3.46
  -1   1  23   11.78    5.22
   1  -1 -22    1.26    1.02
  -1   1  22    5.03    3.89
  -1   1  21   27.42    8.18
   1  -1 -21   28.13    5.25
  -1   1  20   15.93    6.33
   1  -1 -20   13.14    3.67
   1  -1 -19   29.54    5.15
   1  -1 -19   51.37    5.39
   1  -1 -19   34.81    6.04
  -1   1  19   32.60    8.90
   1  -1 -18    5.92    2.54
   1  -1 -18    5.97    2.08
   1  -1 -18    9.60    2.35
   1  -1 -18    6.61    2.72
  -1   1  18    5.08    4.21
   1  -1 -17    1.82    1.00
   1  -1 -17    2.78    1.26
   1  -1 -17    1.53    0.91
   1  -1 -16  152.05    8.54
   1  -1 -16  187.33    8.99
   1  -1 -15  129.44    6.82
   1  -1 -15  117.46    7.12
   1  -1 -14   11.24    2.19
   1  -1 -14   10.33    1.86
   1  -1 -13  210.14    7.63
   1  -1 -13  199.12    8.38
   1  -1 -12  179.19    7.49
   1  -1 -12  176.67    6.49
   1  -1 -11   23.58    2.29
   1  -1 -11   23.10    2.74
   1  -1 -10    6.82    1.15
   1  -1 -10   10.35    1.70
   1  -1 -10    8.66    1.36
   1  -1  -9  745.06   12.60
   1  -1  -9  735.90   10.86
   1  -1  -8    2.18    0.71
   1  -1  -8    3.34    0.75
   1  -1  -8    0.78    0.87
   1  -1  -7   47.35    2.82
   1  -1  -7   54.91    6.20
   1  -1  -7   47.49    2.48
   1  -1  -6   22.25    1.75
   1  -1  -6   24.37    1.80
   1  -1  -6   20.73    1.58
   1  -1  -5 4151.43   24.97
   1  -1  -5 3911.39   19.32
   1  -1  -4  193.21    5.60
   1  -1  -3 1270.73   14.28
   1  -1  -2   62.43    3.26
   1  -1  -1  141.19    4.82
   1  -1   0  164.45    5.17
   1  -1   1   91.74    3.91
   1  -1   2  159.56    5.20
   1  -1   2  161.16    4.91
   1  -1   3   18.45    1.92
   1  -1   3   21.43    1.82
   1  -1   4 9999.00   40.44
   1  -1   4 9500.02   50.62
  -1   1  -5   27.77    1.97
   1  -1   5   21.85    1.79
   1  -1   5   26.09    2.03
   1  -1   5   23.90    2.87
  -1   1  -5   28.01    1.79
  -1   1  -6 1704.00   17.08
   1  -1   6 1639.61   27.61
  -1   1  -6 1745.26   15.15
  -1   1  -6 1750.08   13.34
   1  -1   6 1655.67   14.95
  -1   1  -6 1738.24   15.06
  -1   1  -7  291.13    7.56
  -1   1  -7  289.40    6.73
  -1   1  -7  275.30    5.84
  -1   1  -8   48.91    3.38
  -1   1  -8   42.70    4.65
  -1   1  -8   51.80    3.17
  -1   1  -8   43.73    2.56
  -1   1  -9  204.49    7.11
  -1   1  -9  206.42    6.67
  -1   1  -9  205.08    5.80
  -1   1 -10  112.59    5.55
  -1   1 -10  116.06    4.60
  -1   1 -10  129.88    5.54
  -1   1 -11    1.47    0.72
  -1   1 -11    0.57    0.59
  -1   1 -12  398.24   11.37
  -1   1 -12  446.50   11.77
  -1   1 -13   30.46    3.34
  -1   1 -14   19.35    2.72
  -1   1 -15   97.41    6.49
  -1   1 -16   81.62    6.15
  -1   1 -17   30.38    3.92
  -1   1 -18  106.83   10.23
  -1   1 -18   88.19    8.72
  -1   1 -18   82.20    9.99
  -1   1 -18  106.67    9.97
  -1   1 -19  154.59   12.65
  -1   1 -19  155.88   12.06
  -1   1 -19  133.03   12.99
  -1   1 -20    8.83    3.32
  -1   1 -20    6.71    2.72
  -1   1 -20    4.81    2.66
  -1   1 -21    2.28    1.51
  -1   1 -21    3.19    1.86
  -1   1 -21   -1.96    2.11
  -1   1 -22    4.00    2.23
  -1   1 -22    3.67    2.20
  -1   1 -23    4.29    1.88
  -1   1 -23    2.89    2.07
  -1   1 -23    0.62    0.71
  -1   1 -24    5.95    1.92
  -1   1 -24    6.07    2.27
  -1   1 -24    4.86    2.15
  -1   1 -25    2.74    1.35
  -1   1 -25    1.94    0.96
  -1   1 -25    2.84    1.57
  -1   1 -26    2.48    1.07
  -1   1 -26    3.93    1.54
  -1   1 -26    4.79    1.77
  -1   1 -27    2.20    0.89
   1   0 -27   -0.04    0.34
   1   0 -27    1.12    0.83
   1   0 -26    0.99    0.92
   1   0 -26    0.79    0.89
   1   0 -25    1.69    1.35
  -1   0  25   -0.60    1.34
  -1   0  24    3.00    2.73
   1   0 -24    3.76    2.01
   1   0 -23   14.52    3.75
  -1   0  23   15.08    6.16
  -1   0  22    1.67    2.27
   1   0 -22    3.44    1.79
   1   0 -21    0.45    0.81
  -1   0  21   -3.67    4.03
   1   0 -21   -0.60    2.05
   1   0 -20   17.00    4.25
   1   0 -20   24.77    3.82
   1   0 -20   19.96    4.37
  -1   0  20   23.75    7.99
   1   0 -20   19.39    4.53
   1   0 -19   59.12    7.58
   1   0 -19   93.05    7.12
   1   0 -19   62.21    7.65
   1   0 -19   76.68    8.86
  -1   0  19   81.45   13.61
   1   0 -18   14.30    3.62
   1   0 -18   15.40    3.62
   1   0 -18   24.12    3.43
  -1   0  18   24.94    7.48
   1   0 -18   13.41    3.67
   1   0 -17    1.83    0.99
   1   0 -16   39.32    4.19
   1   0 -15   47.56    3.87
   1   0 -15   44.33    4.25
   1   0 -14   48.22    4.33
   1   0 -14   49.84    3.79
   1   0 -13   16.98    2.01
   1   0 -13   14.82    2.45
   1   0 -12   16.14    2.35
   1   0 -12   15.48    1.86
   1   0 -12   16.21    2.34
   1   0 -11   13.98    1.95
   1   0 -11   16.62    1.77
   1   0 -10  158.75    6.30
   1   0 -10  153.28    4.95
   1   0  -9   88.83    4.42
   1   0  -9   85.71    3.50
   1   0  -8  361.46    8.28
   1   0  -8  351.30    6.56
   1   0  -7  989.28   12.75
   1   0  -7  942.99   10.06
   1   0  -6  540.23    8.56
  -1   0   6  552.36    8.57
   1   0  -5  163.57    4.19
  -1   0   5  155.26    4.77
   1   0  -5  155.52    8.47
  -1   0   4   83.85    3.53
   1   0  -4   86.81    5.74
  -1   0   3   15.47    1.53
   1   0  -3   16.89    2.34
   1   0  -2  325.39    8.48
  -1   0   2  312.65    6.81
   1   0  -1  456.50    8.10
  -1   0  -1    4.16    0.93
  -1   0  -2   88.07    2.57
  -1   0  -2   95.68    3.73
  -1   0  -3  691.25   10.10
  -1   0  -3  622.14    9.54
  -1   0  -4   87.69    3.53
  -1   0  -4   77.16    4.11
  -1   0  -5   91.02    3.40
  -1   0  -5  105.38    3.45
  -1   0  -5  103.96    3.67
  -1   0  -5   93.18    5.13
  -1   0  -6  496.54    8.73
  -1   0  -6  530.61    8.93
  -1   0  -6  496.14   13.27
  -1   0  -7   31.61    2.34
  -1   0  -7   33.86    3.84
  -1   0  -7   38.76    2.61
  -1   0  -7   32.85    2.54
  -1   0  -8   15.52    1.77
  -1   0  -8   15.78    1.92
  -1   0  -8   16.74    2.92
  -1   0  -8   17.27    1.77
  -1   0  -9  504.43   10.46
  -1   0  -9  592.61   10.68
  -1   0  -9  561.51   11.34
  -1   0  -9  539.62   17.68
  -1   0 -10  303.80    8.26
  -1   0 -10  286.64    8.71
  -1   0 -10  283.50   13.61
  -1   0 -11    2.88    1.00
  -1   0 -11    3.80    1.01
  -1   0 -12  165.58    6.88
  -1   0 -12  170.53    7.70
  -1   0 -13  154.69    7.56
  -1   0 -14    8.77    1.96
  -1   0 -15  284.30   11.43
  -1   0 -16    0.04    0.78
  -1   0 -17    5.85    2.30
  -1   0 -17    9.10    3.13
  -1   0 -17    6.87    3.01
  -1   0 -17    2.26    2.07
  -1   0 -17   11.24    2.61
  -1   0 -18   99.09   10.01
  -1   0 -18   89.24    9.83
  -1   0 -18   94.54   10.59
  -1   0 -19   24.19    5.15
  -1   0 -19   13.92    4.37
  -1   0 -19   27.73    4.15
  -1   0 -19   16.28    4.15
  -1   0 -20  141.87   11.96
  -1   0 -20  111.78   11.90
  -1   0 -21   10.02    3.44
  -1   0 -21    7.46    2.85
  -1   0 -22    1.00    1.73
  -1   0 -22    2.60    1.52
  -1   0 -22    1.39    1.51
  -1   0 -23    5.81    2.23
  -1   0 -23    7.90    2.29
  -1   0 -23    6.72    2.46
  -1   0 -24   15.29    3.46
  -1   0 -24   12.82    2.75
  -1   0 -24   12.52    3.17
  -1   0 -25    9.48    2.49
  -1   0 -25    7.22    1.88
  -1   0 -25    8.33    2.33
  -1   0 -26   11.25    2.38
  -1   0 -26    6.89    1.89
  -1   0 -26    8.08    1.71
  -1   0 -27    0.35    0.62
   1   1 -27    4.46    1.30
   1   1 -27    3.79    1.36
   1   1 -26    2.42    1.15
  -1  -1  26   -1.38    0.99
   1   1 -26    2.50    1.39
  -1  -1  25   -1.77    1.71
   1   1 -25   -0.62    1.09
  -1  -1  24   -2.83    3.21
   1   1 -24   -0.13    0.64
   1   1 -23   -1.47    1.34
   1   1 -23   -0.38    0.87
   1   1 -22    2.65    1.48
  -1  -1  22    2.85    1.95
   1   1 -22    2.37    1.47
   1   1 -22    0.92    0.62
   1   1 -21   28.38    5.24
   1   1 -21   27.47    5.04
   1   1 -21   23.62    4.92
   1   1 -21   27.47    5.48
  -1  -1  21   38.39    9.83
   1   1 -20  161.62   12.28
   1   1 -20  138.30   11.99
   1   1 -20  181.24   13.19
   1   1 -20  166.17   13.53
   1   1 -19   13.23    3.56
   1   1 -19   22.18    3.38
   1   1 -19   12.94    3.68
   1   1 -19    8.56    3.19
   1   1 -19   12.01    3.72
   1   1 -18    0.18    0.72
   1   1 -18    0.29    1.03
   1   1 -18    0.82    0.96
   1   1 -18    0.75    0.74
   1   1 -17   23.32    3.26
   1   1 -16  105.74    6.63
   1   1 -15   83.46    5.69
   1   1 -14   18.82    2.68
   1   1 -13  178.59    8.01
   1   1 -13  188.85    8.22
   1   1 -12    8.43    1.64
   1   1 -12    7.76    1.19
   1   1 -11    6.49    1.31
   1   1 -11    7.59    1.10
   1   1 -10    7.17    1.46
   1   1 -10    7.31    1.04
   1   1  -9    4.66    1.03
   1   1  -9    7.12    1.63
   1   1  -9    6.56    2.17
   1   1  -9    4.82    0.80
   1   1  -8  848.34   12.55
  -1  -1   8  770.18   11.66
   1   1  -8  777.41    8.72
   1   1  -8  883.51   23.92
   1   1  -8  902.86   18.89
   1   1  -7  524.44    9.25
   1   1  -7  550.88   14.69
   1   1  -7  522.65   17.05
   1   1  -6 3397.81   36.45
   1   1  -6 3224.67   39.34
   1   1  -5  293.96   11.05
   1   1  -5  283.62   10.69
   1   1  -4    6.44    1.65
   1   1  -4    9.59    1.83
   1   1  -3  275.43    8.66
  -1  -1   3  269.47    8.88
   1   1  -2  135.52    6.20
  -1  -1   2  144.85    5.55
   1   1  -1  389.82    9.90
  -1  -1   1  379.78    7.62
   1   1   0  607.16   11.40
   1   1   1  339.84    7.47
   1   1   2 2969.80   19.84
   1   1   3   33.74    1.90
   1   1   4  217.33    3.95
  -1  -1  -5  234.56    6.18
  -1  -1  -5  226.15    5.60
  -1  -1  -6  874.83   19.53
  -1  -1  -6  846.50   11.42
  -1  -1  -6  832.99   12.26
  -1  -1  -7  100.81    7.00
  -1  -1  -7   94.17    4.41
  -1  -1  -7  101.88    4.08
  -1  -1  -7  109.96    4.59
  -1  -1  -8  424.80   15.28
  -1  -1  -8  394.40    9.52
  -1  -1  -9  183.97    6.92
  -1  -1  -9  196.02   11.04
  -1  -1 -10   64.85    4.48
  -1  -1 -10   67.13    4.26
  -1  -1 -11   42.16    3.80
  -1  -1 -11   50.66    3.84
  -1  -1 -12   -0.11    0.41
  -1  -1 -12    0.96    1.14
  -1  -1 -13   27.60    3.46
  -1  -1 -13   30.18    3.17
  -1  -1 -14    0.14    0.63
  -1  -1 -15   63.07    5.68
  -1  -1 -16   10.35    2.39
  -1  -1 -17  126.25   12.17
  -1  -1 -17  138.59   11.77
  -1  -1 -18   24.26    5.54
  -1  -1 -18   34.76    4.69
  -1  -1 -18   22.75    5.12
  -1  -1 -19    4.80    2.41
  -1  -1 -19   10.01    2.58
  -1  -1 -19    8.07    3.09
  -1  -1 -20    8.23    3.09
  -1  -1 -20    4.87    2.36
  -1  -1 -21    1.25    1.38
  -1  -1 -21    2.46    1.51
  -1  -1 -21    1.87    1.89
  -1  -1 -22   19.18    4.52
  -1  -1 -22   17.89    3.44
  -1  -1 -22   20.30    4.48
  -1  -1 -23    3.57    1.91
  -1  -1 -23    3.44    1.49
  -1  -1 -23    3.85    2.01
  -1  -1 -24    0.26    0.67
  -1  -1 -24   -0.37    0.45
  -1  -1 -24   -0.37    0.63
  -1  -1 -25    2.62    1.42
  -1  -1 -25    2.76    1.38
  -1  -1 -26   10.80    2.15
   1   2 -28    0.30    0.36
   1   2 -27   -0.01    0.50
   1   2 -27   -0.47    0.75
  -1  -2  27    0.98    1.18
   1   2 -26    0.86    1.03
  -1  -2  26   -2.28    2.35
   1   2 -26   -0.37    0.92
   1   2 -25    3.51    1.72
  -1  -2  25    0.82    1.36
   1   2 -24    0.42    0.75
  -1  -2  24   -0.04    2.02
   1   2 -24    0.91    0.60
   1   2 -23    1.15    1.04
   1   2 -23    1.63    1.47
  -1  -2  23    3.48    4.19
   1   2 -23    1.73    0.62
   1   2 -22   12.01    3.33
   1   2 -22    9.46    2.99
   1   2 -22   13.79    3.63
   1   2 -22    9.45    2.87
  -1  -2  22   16.02    6.53
   1   2 -21    1.09    0.73
   1   2 -21   -3.12    1.91
   1   2 -21    0.14    0.80
   1   2 -21    1.11    1.37
  -1  -2  21    4.31    5.44
   1   2 -20    1.44    1.07
   1   2 -20    0.43    1.20
   1   2 -20   -0.50    1.63
   1   2 -20   -0.79    1.39
   1   2 -20    1.94    0.99
   1   2 -19  154.65   11.93
   1   2 -19  141.17   12.10
   1   2 -19  135.91   10.60
   1   2 -19  146.83   11.85
   1   2 -19  136.34   11.98
   1   2 -18   30.15    5.18
   1   2 -18   30.35    5.24
   1   2 -18   22.62    4.62
   1   2 -17   60.62    5.29
   1   2 -16   88.94    6.23
   1   2 -15   -0.38    0.71
   1   2 -15   -0.80    0.80
   1   2 -14  100.69    6.40
   1   2 -14  100.86    6.77
   1   2 -13    6.04    1.59
   1   2 -12    0.70    0.54
   1   2 -11    2.36    0.93
   1   2 -10  121.72    7.77
   1   2 -10  114.30    5.51
   1   2  -9  721.38   18.48
   1   2  -9  727.51   12.66
  -1  -2   8  276.90    5.79
  -1  -2   8  283.55   14.95
   1   2  -8  308.34   11.89
   1   2  -8  320.19    7.91
  -1  -2   7  539.14    7.78
   1   2  -7  558.37   15.66
  -1  -2   7  548.52   19.18
   1   2  -7  548.83    9.64
  -1  -2   6   11.93    1.18
   1   2  -6   15.05    2.76
  -1  -2   6   13.15    3.02
   1   2  -6   16.52    1.78
  -1  -2   5   19.85    1.38
   1   2  -5   20.33    2.96
  -1  -2   5   20.20    3.32
   1   2  -5   20.46    1.68
  -1  -2   4    7.54    2.26
   1   2  -4   10.56    2.48
  -1  -2   4    9.58    1.03
   1   2  -4   10.60    1.32
  -1  -2   3 1864.97   25.14
   1   2  -3 1827.45   24.98
   1   2  -2 3272.49   32.17
  -1  -2   1  248.84    9.55
   1   2  -1  254.46    8.51
   1   2   0 4336.77   33.70
  -1  -2   0 4221.07   37.78
  -1  -2  -1 7436.35   48.50
   1   2   1 7779.61   44.04
  -1  -2  -2  976.56   11.86
   1   2   2  949.19   15.24
   1   2   3  250.36    7.49
  -1  -2  -3  232.28    8.02
  -1  -2  -4  170.06    4.90
  -1  -2  -4  174.45    5.75
   1   2   4  159.63    5.68
  -1  -2  -5   32.04    2.58
  -1  -2  -5   31.85    2.27
  -1  -2  -6 1341.77   17.41
  -1  -2  -6 1353.34   15.58
  -1  -2  -7 1077.26   16.62
  -1  -2  -7 1113.97   15.10
  -1  -2  -8   15.89    2.18
  -1  -2  -8   21.63    2.40
  -1  -2  -8   14.22    3.06
  -1  -2  -9   38.12    3.46
  -1  -2  -9   51.13    3.81
  -1  -2 -10  479.64   11.94
  -1  -2 -10  406.02   11.89
  -1  -2 -11  452.78   13.09
  -1  -2 -11  555.30   13.31
  -1  -2 -12    2.19    1.36
  -1  -2 -12    0.84    0.41
  -1  -2 -13  103.59    6.31
  -1  -2 -13   90.37    6.46
  -1  -2 -14   85.39    6.55
  -1  -2 -15  151.23    9.05
  -1  -2 -16   10.79    3.36
  -1  -2 -16   12.31    2.71
  -1  -2 -16   11.65    3.45
  -1  -2 -17    1.82    1.54
  -1  -2 -17    1.81    1.14
  -1  -2 -17    0.49    1.01
  -1  -2 -18  136.38   11.79
  -1  -2 -18  149.36    9.71
  -1  -2 -18  117.22   11.53
  -1  -2 -19   58.68    8.12
  -1  -2 -19   70.19    8.53
  -1  -2 -20   51.50    7.69
  -1  -2 -20   61.85    8.01
  -1  -2 -21   12.02    3.64
  -1  -2 -21   13.65    3.72
  -1  -2 -22   23.70    4.75
  -1  -2 -22   35.30    5.46
  -1  -2 -23   47.02    5.82
  -1  -2 -23   60.53    6.70
  -1  -2 -24    2.17    1.11
  -1  -2 -24    2.46    1.22
  -1  -2 -25    0.41    0.45
  -1  -2 -25   -0.03    0.53
   1   3 -28    9.81    1.83
   1   3 -27    5.65    1.73
  -1  -3  27    2.77    2.19
   1   3 -26   16.38    3.22
   1   3 -26   11.57    2.52
   1   3 -25   22.89    4.11
   1   3 -25   20.75    3.78
  -1  -3  25   19.21    6.13
   1   3 -24    9.73    3.00
   1   3 -24   11.10    2.81
   1   3 -24    9.39    2.80
   1   3 -24   10.68    2.84
  -1  -3  24   15.00    5.94
   1   3 -23   13.31    3.52
   1   3 -23   17.49    3.76
   1   3 -23   16.00    3.78
  -1  -3  23   23.40    7.57
   1   3 -23   14.34    3.51
   1   3 -22    0.31    0.76
   1   3 -22   -0.89    1.10
   1   3 -22   -0.53    1.50
   1   3 -22    0.00    1.16
   1   3 -21   -1.97    1.54
   1   3 -21    0.65    1.12
   1   3 -21   -1.15    1.16
   1   3 -21    0.39    0.77
   1   3 -20   68.95    8.22
   1   3 -20   63.36    8.00
   1   3 -20   67.85    8.06
   1   3 -20   54.13    7.78
   1   3 -20   61.06    7.15
   1   3 -19   80.31    8.73
   1   3 -19   64.28    7.84
   1   3 -19   65.80    7.13
   1   3 -19   72.67    8.86
   1   3 -19   68.63    8.03
   1   3 -18  376.15   18.34
   1   3 -18  341.80   19.06
   1   3 -18  381.26   18.47
   1   3 -18  336.30   17.55
   1   3 -17   53.36    4.97
   1   3 -17   46.61    5.27
   1   3 -16    8.24    2.21
   1   3 -15   27.16    3.89
   1   3 -14  133.28    7.29
   1   3 -13   47.06    4.17
   1   3 -12  403.07   11.47
   1   3 -11   13.25    2.07
   1   3 -10   12.08    2.93
  -1  -3  10   10.25    1.46
   1   3 -10   15.31    2.38
  -1  -3   9  460.35    8.33
   1   3  -9  501.10   17.17
   1   3  -9  487.84   10.74
  -1  -3   8  106.39    3.85
   1   3  -8  101.62    7.51
   1   3  -8  116.74    4.99
   1   3  -7  422.03   15.05
  -1  -3   7  415.51    7.39
   1   3  -7  431.27    8.76
   1   3  -6   73.05    6.12
  -1  -3   6   82.63    7.13
  -1  -3   6   74.46    3.14
   1   3  -6   84.24    3.64
  -1  -3   5 2046.28   33.78
   1   3  -5 2021.12   16.74
  -1  -3   4  740.51    9.01
  -1  -3   4  764.43   19.23
   1   3  -4  742.91    9.57
   1   3  -3 1104.19   21.83
  -1  -3   3 1111.54   24.89
  -1  -3   3 1133.02   10.85
   1   3  -2   17.46    3.18
  -1  -3   2   20.42    4.03
  -1  -3   1 2744.90   36.44
  -1  -3   1 2710.32   16.12
   1   3  -1 2717.08   33.12
   1   3   0  216.51    9.22
  -1  -3   0  218.73   10.21
  -1  -3   0  217.68    4.61
  -1  -3  -1 2335.40   31.91
   1   3   1 2384.91   30.24
  -1  -3  -2 3147.95   36.20
   1   3   2 3158.09   34.31
  -1  -3  -2 3185.27   18.21
  -1  -3  -3    5.18    1.23
  -1  -3  -3    6.78    1.86
  -1  -3  -3    5.69    0.86
  -1  -3  -3    7.30    1.39
   1   3   3    4.89    1.47
  -1  -3  -4  738.21    8.94
  -1  -3  -4  802.69   17.68
   1   3   4  791.66   16.12
  -1  -3  -4  842.56   12.04
  -1  -3  -4  899.50   14.17
  -1  -3  -5  630.06    8.23
  -1  -3  -5  730.60   11.85
   1   3   5  676.29   14.53
  -1  -3  -5  763.90   13.84
  -1  -3  -6  351.20    9.70
  -1  -3  -6  339.89    8.52
  -1  -3  -7  107.48    5.75
  -1  -3  -7  128.93    5.90
  -1  -3  -8  142.33    6.92
  -1  -3  -8  183.70    7.38
  -1  -3  -9   96.45    5.88
  -1  -3  -9  120.72    6.25
  -1  -3 -10  511.09   13.12
  -1  -3 -10  378.21   12.30
  -1  -3 -11   32.71    3.96
  -1  -3 -11   41.90    4.01
  -1  -3 -12  102.53    7.00
  -1  -3 -12  120.19    7.03
  -1  -3 -13    8.30    2.25
  -1  -3 -13    7.61    1.72
  -1  -3 -14   37.10    4.54
  -1  -3 -15   -0.21    0.86
  -1  -3 -15   -0.54    1.01
  -1  -3 -15   -0.90    1.63
  -1  -3 -16   -0.36    1.15
  -1  -3 -16   -0.47    1.37
  -1  -3 -16   -0.17    1.46
  -1  -3 -17    0.02    0.65
  -1  -3 -17   -0.86    1.83
  -1  -3 -17   -0.86    0.83
  -1  -3 -18  148.56   12.70
  -1  -3 -18  156.16   12.65
  -1  -3 -19   65.66    8.30
  -1  -3 -19   63.49    8.25
  -1  -3 -20    6.06    2.53
  -1  -3 -20   12.17    3.37
  -1  -3 -21   21.83    4.49
  -1  -3 -21   25.75    4.94
  -1  -3 -22    1.08    1.13
  -1  -3 -22    3.52    1.77
  -1  -3 -23    2.54    1.39
  -1  -3 -23    5.15    2.02
  -1  -3 -24   -0.37    0.64
  -1  -3 -25    2.82    0.83
   1   4 -28    4.25    1.24
   1   4 -27   18.67    2.87
  -1  -4  27    6.37    3.03
   1   4 -26   32.62    4.48
   1   4 -26   40.04    4.60
  -1  -4  26   24.07    6.11
   1   4 -25    5.78    2.12
  -1  -4  25    8.47    4.22
   1   4 -24   11.29    2.82
   1   4 -24    5.66    2.21
   1   4 -24    7.96    2.63
  -1  -4  24   11.20    5.71
   1   4 -23    0.74    0.87
   1   4 -23    2.41    1.61
   1   4 -23    1.61    1.41
   1   4 -22    2.93    2.28
   1   4 -22    3.48    1.93
   1   4 -22    3.34    2.24
   1   4 -21   73.35    8.25
   1   4 -21   70.92    9.11
   1   4 -21   75.00    8.70
   1   4 -20    5.17    2.33
   1   4 -20    7.74    3.37
   1   4 -20   10.47    2.32
   1   4 -20    6.80    2.77
   1   4 -19    8.06    2.45
   1   4 -19   12.46    3.80
   1   4 -19   14.65    3.84
   1   4 -19   16.68    2.89
   1   4 -18    1.40    1.49
   1   4 -18   -0.25    0.56
   1   4 -18    2.13    1.58
   1   4 -18    0.36    0.55
   1   4 -17   -0.16    0.97
   1   4 -17    0.40    0.45
   1   4 -16   17.44    3.40
   1   4 -15   82.75    7.13
   1   4 -14   67.33    5.48
   1   4 -13   33.04    3.69
   1   4 -12  166.37    7.64
   1   4 -11  256.45    8.93
  -1  -4  11  260.17    7.25
   1   4 -10 1831.34   22.27
  -1  -4  10 1937.65   19.22
   1   4  -9  401.33    9.96
  -1  -4   9  440.77    8.87
   1   4  -8  148.69    5.66
  -1  -4   8  162.82    5.25
   1   4  -7  195.64    6.10
  -1  -4   7  203.49    5.69
   1   4  -6   12.72    1.54
  -1  -4   6   13.72    1.49
   1   4  -6   17.12    3.36
   1   4  -5  189.43    5.31
   1   4  -5  193.87   10.92
  -1  -4   5  208.45   11.72
  -1  -4   5  203.58    5.46
   1   4  -4  927.09   11.15
  -1  -4   4  891.40   11.38
  -1  -4   4  903.94   26.16
   1   4  -4  907.87   23.21
   1   4  -3  244.50    5.57
  -1  -4   3  253.04    5.81
  -1  -4   3  261.99   13.73
   1   4  -3  248.89   11.93
   1   4  -2   69.30    2.93
  -1  -4   2   78.32    7.23
   1   4  -2   72.49    6.41
  -1  -4   2   71.80    3.11
  -1  -4   1 2225.49   17.13
   1   4  -1 2254.84   35.24
  -1  -4   1 2215.67   37.71
  -1  -4   0  192.46   10.89
   1   4   0  188.25   10.06
   1   4   0  164.53    4.53
  -1  -4   0  195.04    4.94
  -1  -4   0  183.76    4.93
  -1  -4   0  155.66    5.76
  -1  -4  -1  284.99    7.91
  -1  -4  -1  300.30   12.95
  -1  -4  -1  308.57    6.47
   1   4   1  296.54   12.34
  -1  -4  -2   71.02    3.49
  -1  -4  -2   69.48    6.31
  -1  -4  -2   56.33    3.67
  -1  -4  -2   58.84    2.87
   1   4   2   58.94    5.42
  -1  -4  -3  162.51    6.37
  -1  -4  -3  157.83    9.32
  -1  -4  -3  148.76    4.60
   1   4   3  150.15    8.48
  -1  -4  -4   11.90    1.33
  -1  -4  -4   13.68    1.96
   1   4   4   12.18    2.38
  -1  -4  -4   13.78    1.79
  -1  -4  -4   18.63    3.14
  -1  -4  -5   13.93    1.45
  -1  -4  -5   16.22    2.04
  -1  -4  -5   16.68    2.33
  -1  -4  -6  518.26   12.74
  -1  -4  -6  561.66   12.46
  -1  -4  -7   67.60    4.85
  -1  -4  -7   78.87    5.01
  -1  -4  -8    0.86    0.50
  -1  -4  -8    1.01    0.70
  -1  -4  -9    8.76    1.67
  -1  -4  -9    6.45    1.67
  -1  -4 -10   48.53    4.23
  -1  -4 -10   35.59    4.07
  -1  -4 -11   80.90    6.21
  -1  -4 -11  100.93    6.49
  -1  -4 -12   52.47    5.17
  -1  -4 -12   61.41    5.24
  -1  -4 -13   10.40    2.36
  -1  -4 -14   19.16    4.18
  -1  -4 -14   26.02    3.90
  -1  -4 -14   13.80    3.95
  -1  -4 -15    0.49    0.78
  -1  -4 -15   -0.30    0.98
  -1  -4 -15    0.33    0.82
  -1  -4 -16    9.86    3.24
  -1  -4 -16   12.68    2.89
  -1  -4 -16    8.97    3.54
  -1  -4 -17   -1.18    1.69
  -1  -4 -17   -0.96    1.30
  -1  -4 -18    4.85    1.58
  -1  -4 -18    2.54    1.41
  -1  -4 -18    5.97    2.57
  -1  -4 -19   95.26    6.55
  -1  -4 -19   98.77    9.86
  -1  -4 -19  111.53   10.17
  -1  -4 -20   10.39    3.10
  -1  -4 -20   10.52    3.32
  -1  -4 -21   -0.53    1.16
  -1  -4 -21   -0.61    1.33
  -1  -4 -22   14.85    3.23
  -1  -4 -22    8.31    2.09
  -1  -4 -23    1.14    0.78
  -1  -4 -23   -0.54    0.52
  -1  -4 -24    1.64    0.77
   1   5 -27    3.98    1.49
   1   5 -27    2.58    1.26
  -1  -5  27    0.44    1.07
   1   5 -26    1.27    0.97
   1   5 -26    1.42    1.04
  -1  -5  26    3.06    2.15
   1   5 -25    1.51    1.25
   1   5 -25    0.99    1.01
   1   5 -25   -0.34    0.83
  -1  -5  25    2.08    3.52
   1   5 -24   -1.65    1.52
   1   5 -24   -0.38    0.89
   1   5 -23    9.90    3.26
   1   5 -23    9.09    2.68
   1   5 -23   11.41    3.41
   1   5 -22   30.76    5.11
   1   5 -22   30.37    5.82
   1   5 -22   33.17    5.71
   1   5 -21   39.61    6.06
   1   5 -21   35.35    6.40
   1   5 -21   41.01    6.59
   1   5 -20    2.33    2.17
   1   5 -20    1.77    1.44
   1   5 -20    4.30    2.23
   1   5 -19   -0.65    1.23
   1   5 -19    0.16    0.81
   1   5 -19    1.25    0.97
   1   5 -19    0.40    0.61
   1   5 -18    6.66    2.61
   1   5 -18    6.69    2.30
   1   5 -18   12.65    3.06
   1   5 -18    9.10    2.06
   1   5 -17   20.06    3.89
   1   5 -17   14.04    2.91
   1   5 -17   13.59    3.64
   1   5 -16   62.46    6.69
   1   5 -15   61.99    6.54
   1   5 -14    5.21    1.56
   1   5 -13   38.94    3.91
   1   5 -12    3.81    1.32
  -1  -5  11    3.60    0.98
   1   5 -11    3.43    1.19
  -1  -5  10  322.19    8.51
   1   5 -10  270.90    8.88
  -1  -5   9  268.26    7.55
   1   5  -9  270.95    8.43
  -1  -5   8   51.61    3.31
   1   5  -8   53.01    3.54
  -1  -5   7   13.73    1.68
   1   5  -7   12.11    1.63
  -1  -5   6   35.91    2.61
   1   5  -6   30.41    2.34
  -1  -5   5  218.84    6.35
   1   5  -5  200.10    5.57
  -1  -5   4  423.61    8.58
  -1  -5   3   29.85    2.30
  -1  -5   2    6.73    1.08
   1   5  -2    8.05    1.12
  -1  -5   1   37.24    3.20
   1   5  -1   43.30    2.61
   1   5   0  336.04    7.47
  -1  -5   0  314.30    9.16
  -1  -5  -1   43.72    3.57
  -1  -5  -1   51.43    3.05
  -1  -5  -1   48.41    2.88
   1   5   1   46.02    2.84
   1   5   1   43.46    5.39
   1   5   2    5.11    1.88
  -1  -5  -2    6.02    1.03
  -1  -5  -2    6.75    1.18
  -1  -5  -3   12.88    2.01
  -1  -5  -3   12.92    1.51
  -1  -5  -3   15.27    1.85
  -1  -5  -4  238.96    7.83
  -1  -5  -4  235.75    8.60
  -1  -5  -5   29.88    3.19
  -1  -5  -5   28.03    2.26
  -1  -5  -5   33.14    3.10
  -1  -5  -6  326.77   11.00
  -1  -5  -6  346.12   10.27
  -1  -5  -7    1.38    0.79
  -1  -5  -7    1.07    0.46
  -1  -5  -8  109.49    6.85
  -1  -5  -8  117.48    6.49
  -1  -5  -9   43.53    4.53
  -1  -5  -9   56.42    4.66
  -1  -5 -10   37.18    4.37
  -1  -5 -10   48.24    4.53
  -1  -5 -11  125.29    8.23
  -1  -5 -11  174.45    8.78
  -1  -5 -12    1.01    1.14
  -1  -5 -13   35.45    6.32
  -1  -5 -13   29.59    5.23
  -1  -5 -13   42.90    5.04
  -1  -5 -14   -0.14    1.17
  -1  -5 -14    0.05    0.63
  -1  -5 -14    0.59    1.01
  -1  -5 -15   -0.05    0.74
  -1  -5 -15   -0.46    1.39
  -1  -5 -15    1.13    1.32
  -1  -5 -15    0.79    0.73
  -1  -5 -16    6.74    2.66
  -1  -5 -16    6.67    1.80
  -1  -5 -16    4.62    2.27
  -1  -5 -17   43.53    6.38
  -1  -5 -17   40.42    4.57
  -1  -5 -17   36.10    6.38
  -1  -5 -18   14.77    3.85
  -1  -5 -18   13.29    2.54
  -1  -5 -18   13.00    3.72
  -1  -5 -19   18.59    4.01
  -1  -5 -19   17.49    2.75
  -1  -5 -20   12.45    3.21
  -1  -5 -20   10.82    2.03
  -1  -5 -21    4.24    1.73
  -1  -5 -22    1.63    1.02
  -1  -5 -23   19.06    2.26
   1   6 -27    4.04    1.41
   1   6 -27    4.33    1.33
  -1  -6  27    1.54    1.66
   1   6 -26    0.44    0.53
   1   6 -26    2.86    1.12
  -1  -6  26    2.91    2.32
   1   6 -25    8.78    2.58
   1   6 -25   11.01    2.42
   1   6 -25    5.61    1.98
  -1  -6  25   13.02    4.80
   1   6 -24   -0.11    0.65
   1   6 -24    1.07    0.99
   1   6 -24    0.60    0.62
   1   6 -23    1.54    1.60
   1   6 -23    1.35    0.88
   1   6 -22    5.89    2.22
   1   6 -22    9.59    3.49
   1   6 -22    5.39    2.33
   1   6 -21   -0.27    1.18
   1   6 -21    2.89    1.71
   1   6 -21    2.20    1.78
   1   6 -20    0.01    0.77
   1   6 -20   -0.85    1.18
   1   6 -20   -0.24    0.92
   1   6 -19    8.17    2.41
   1   6 -19   10.28    3.36
   1   6 -19    8.95    2.74
   1   6 -19   13.02    2.54
   1   6 -18    8.26    3.29
   1   6 -18    5.22    1.92
   1   6 -18   10.29    2.87
   1   6 -18    7.47    1.96
   1   6 -17    9.23    2.81
   1   6 -17    5.34    1.91
   1   6 -16    0.01    0.80
   1   6 -16    0.05    0.97
   1   6 -15  191.19   11.87
   1   6 -14    9.48    2.23
   1   6 -14   11.38    3.00
   1   6 -13   42.15    4.17
   1   6 -12    3.07    1.17
  -1  -6  11   16.99    2.18
   1   6 -11   10.51    1.99
  -1  -6  10  160.82    6.69
   1   6 -10  142.07    6.69
  -1  -6   9   22.28    2.43
   1   6  -9   18.46    2.29
  -1  -6   8   60.64    3.87
  -1  -6   7   27.45    2.57
  -1  -6   6   33.10    2.76
  -1  -6   5    1.09    0.54
  -1  -6   4  204.78    6.75
  -1  -6   3   27.66    2.72
  -1  -6   2 1082.30   14.94
   1   6  -2  986.07   13.80
   1   6  -1  435.02    9.25
  -1  -6   1  463.50    9.88
  -1  -6   0 1214.85   15.82
  -1  -6   0 1025.57   18.32
  -1  -6  -1 1438.28   17.22
  -1  -6  -1 1334.83   20.85
  -1  -6  -2    0.80    0.74
  -1  -6  -2    0.25    0.51
  -1  -6  -3    2.61    0.81
  -1  -6  -3    1.44    0.74
  -1  -6  -3    1.75    0.76
  -1  -6  -4   22.69    2.89
  -1  -6  -4   20.69    2.39
  -1  -6  -4   19.18    2.06
  -1  -6  -5    8.96    1.63
  -1  -6  -5    9.83    2.08
  -1  -6  -5    8.61    1.34
  -1  -6  -6    0.18    0.63
  -1  -6  -6    1.68    1.07
  -1  -6  -7   -0.86    1.20
  -1  -6  -7    0.84    0.71
  -1  -6  -8    0.01    0.95
  -1  -6  -8   -0.50    0.85
  -1  -6  -9    6.19    1.92
  -1  -6 -10    5.44    1.86
  -1  -6 -11   74.29    9.19
  -1  -6 -11   82.83    6.91
  -1  -6 -12    1.57    1.48
  -1  -6 -12    3.12    1.33
  -1  -6 -12    3.76    1.52
   1   6  12    2.43    1.39
  -1  -6 -12    2.08    1.21
  -1  -6 -13    0.66    0.75
  -1  -6 -13   -2.80    1.84
  -1  -6 -13   -0.14    0.69
  -1  -6 -13   -0.68    1.60
   1   6  13    0.12    0.79
  -1  -6 -14    4.18    1.40
  -1  -6 -14    3.25    1.92
  -1  -6 -14    4.91    1.68
  -1  -6 -14    3.22    1.76
   1   6  14    2.45    1.45
  -1  -6 -15    3.78    1.87
  -1  -6 -15    2.32    0.86
  -1  -6 -16   15.77    3.84
  -1  -6 -16   15.82    2.88
  -1  -6 -17    0.52    0.73
  -1  -6 -17    0.65    0.61
  -1  -6 -18    0.22    0.52
  -1  -6 -18    2.63    1.94
  -1  -6 -19    1.85    0.87
  -1  -6 -19    3.29    1.54
  -1  -6 -20    1.08    0.74
  -1  -6 -20    3.95    1.44
  -1  -6 -21    1.02    0.64
  -1  -6 -21    0.80    0.78
  -1  -6 -22    7.05    1.36
   1   7 -27    2.56    1.06
  -1  -7  26    3.26    2.27
   1   7 -26    1.44    0.90
   1   7 -25    0.26    0.85
   1   7 -25    2.40    1.42
   1   7 -24    2.86    1.26
   1   7 -24    3.71    1.85
   1   7 -23    2.27    1.60
   1   7 -23    0.61    1.05
   1   7 -22    2.93    2.47
   1   7 -22   -1.03    1.27
   1   7 -21    1.34    1.37
   1   7 -20    0.79    0.86
   1   7 -20   -0.14    0.64
   1   7 -19    3.01    1.30
   1   7 -19    5.00    2.59
   1   7 -18   -2.17    1.98
   1   7 -18    1.85    1.98
   1   7 -18   -0.80    0.81
   1   7 -18    0.70    0.91
   1   7 -17    0.57    0.93
   1   7 -17    1.35    1.23
   1   7 -17    1.58    1.24
   1   7 -16    5.20    1.78
   1   7 -16    8.65    2.46
   1   7 -16   11.42    3.27
  -1  -7  16   10.17    3.51
   1   7 -15    9.75    2.94
   1   7 -15    4.39    1.64
   1   7 -15    8.57    2.33
   1   7 -14    6.91    2.34
   1   7 -13   53.89    6.18
  -1  -7  12    0.76    0.53
  -1  -7  11   19.94    2.56
  -1  -7  10   27.13    2.98
  -1  -7   9  292.96    9.38
  -1  -7   8  232.35    8.36
  -1  -7   7  111.27    5.73
  -1  -7   6   74.07    4.69
  -1  -7   5   40.21    3.29
  -1  -7   4   35.89    3.16
  -1  -7   3    6.52    1.53
  -1  -7   2  252.36    8.21
  -1  -7   1   55.75    3.79
  -1  -7   0    7.25    1.33
  -1  -7  -1   -0.33    0.64
  -1  -7  -1   -0.26    0.77
  -1  -7  -2    0.88    0.43
  -1  -7  -2    1.80    0.62
  -1  -7  -3    3.79    1.05
  -1  -7  -3    4.02    1.37
  -1  -7  -4   56.80    3.85
  -1  -7  -4   60.48    5.07
  -1  -7  -5   16.75    2.08
  -1  -7  -5   16.73    2.87
  -1  -7  -6    7.26    1.87
  -1  -7  -7   28.47    3.83
  -1  -7  -8   23.08    3.41
  -1  -7  -9   23.93    3.59
   1   7   9   19.77    3.41
  -1  -7  -9   20.21    3.39
  -1  -7  -9   27.92    4.35
  -1  -7 -10   13.14    3.16
   1   7  10   10.35    3.00
   1   7  10   14.14    3.21
   1   7  10    9.07    2.30
  -1  -7 -10   10.81    2.49
  -1  -7 -10    9.25    2.20
  -1  -7 -11    2.95    1.35
   1   7  11    2.53    1.04
  -1  -7 -11    2.33    1.09
  -1  -7 -11    6.12    2.35
   1   7  11    3.54    1.66
  -1  -7 -12    4.66    1.73
   1   7  12    4.68    1.67
   1   7  12    7.90    2.75
  -1  -7 -12    8.37    2.66
  -1  -7 -12    5.38    1.76
   1   7  13    4.30    1.80
  -1  -7 -13    7.14    2.58
  -1  -7 -13    3.08    1.27
   1   7  14   -0.38    1.28
  -1  -7 -14   -0.07    0.56
  -1  -7 -14    2.14    1.75
  -1  -7 -15    0.18    0.61
  -1  -7 -15    1.58    1.44
  -1  -7 -16    6.04    1.80
  -1  -7 -16    6.82    2.21
  -1  -7 -17    1.90    1.02
  -1  -7 -17    2.65    1.35
  -1  -7 -18    9.31    1.87
  -1  -7 -18    9.38    2.10
  -1  -7 -19    0.58    0.47
  -1  -7 -19    0.50    0.55
  -1  -7 -20    2.16    0.89
  -1  -7 -20    2.27    0.82
  -1  -7 -20    1.76    0.78
  -1  -7 -21    1.24    0.57
  -1  -8  26   13.47    4.12
   1   8 -26   19.38    3.03
   1   8 -25   -0.01    0.48
   1   8 -25    0.61    0.86
   1   8 -24   -1.06    1.04
   1   8 -24   -0.53    0.77
   1   8 -23   10.25    2.87
   1   8 -23    9.95    3.11
   1   8 -22   11.19    3.38
   1   8 -22   12.13    3.84
   1   8 -21    1.78    1.70
   1   8 -20    3.85    2.31
   1   8 -20    3.54    2.18
   1   8 -20    3.18    1.59
   1   8 -19   19.95    3.66
   1   8 -19   28.05    5.59
   1   8 -18    1.33    0.92
   1   8 -18    7.10    2.37
   1   8 -17   -0.90    1.45
   1   8 -17    2.37    1.60
   1   8 -17    2.43    1.65
  -1  -8  17    2.91    2.22
   1   8 -16    8.68    2.20
   1   8 -16   17.29    3.42
   1   8 -16   25.13    4.58
  -1  -8  16   23.32    5.57
   1   8 -15    3.31    1.63
   1   8 -15    2.15    1.23
   1   8 -15    3.97    2.06
  -1  -8  15    4.53    3.18
   1   8 -14   44.11    5.93
   1   8 -14   36.63    4.89
   1   8 -13   35.60    5.23
  -1  -8  12  209.07    8.98
   1   8 -12  199.18   12.21
  -1  -8  11    2.73    1.17
   1   8 -11    2.67    1.78
  -1  -8  10   44.40    4.13
  -1  -8   9   53.24    4.36
  -1  -8   8  434.42   12.27
  -1  -8   7   64.70    4.70
  -1  -8   6  136.74    6.78
  -1  -8   5   80.09    5.21
  -1  -8   4  113.42    6.12
  -1  -8   3   57.50    4.38
  -1  -8   2  107.19    5.85
  -1  -8   1    2.29    1.13
  -1  -8   0  117.39    6.09
  -1  -8  -1    0.68    0.67
  -1  -8  -2   17.84    2.45
  -1  -8  -3   28.46    3.00
  -1  -8  -4    0.87    0.71
  -1  -8  -5   77.20    4.93
   1   8   6  134.86    8.94
  -1  -8  -6  140.87    8.82
  -1  -8  -6  153.15    9.93
   1   8   7    4.33    2.34
   1   8   7    3.71    1.55
  -1  -8  -7    5.01    1.84
  -1  -8  -7    4.98    1.90
   1   8   7    7.51    2.47
   1   8   8   13.43    4.05
  -1  -8  -8   18.56    3.25
   1   8   8   15.66    3.12
  -1  -8  -8   21.12    3.76
   1   8   8   22.01    4.12
   1   8   9   23.79    5.10
   1   8   9   24.80    4.07
  -1  -8  -9   22.44    3.55
  -1  -8  -9   25.86    4.29
   1   8   9   30.06    4.91
   1   8  10   16.22    4.24
   1   8  10   18.20    3.41
  -1  -8 -10   17.46    3.27
  -1  -8 -10   19.85    3.75
   1   8  10   24.12    4.53
   1   8  11    2.60    1.26
   1   8  11    2.19    1.82
  -1  -8 -11    2.06    1.16
  -1  -8 -11    3.13    1.59
   1   8  11    3.96    2.11
   1   8  12   18.53    4.37
   1   8  12   26.98    4.67
  -1  -8 -12   25.55    4.14
  -1  -8 -12   23.33    3.75
   1   8  12   21.58    3.75
   1   8  13    9.21    2.89
  -1  -8 -13    5.65    1.99
  -1  -8 -13    5.70    1.82
   1   8  14    3.75    1.81
  -1  -8 -14    1.11    0.82
  -1  -8 -14    3.26    1.21
  -1  -8 -15    0.90    0.94
  -1  -8 -15    1.30    0.80
  -1  -8 -16   -0.08    0.76
  -1  -8 -16    0.96    0.77
  -1  -8 -17   -0.76    0.70
  -1  -8 -17   -0.21    0.59
  -1  -8 -17    0.42    0.49
  -1  -8 -18   -0.42    0.63
  -1  -8 -18    0.26    0.41
  -1  -8 -18    0.90    0.69
  -1  -8 -19   -0.16    0.47
  -1  -8 -19    0.09    0.36
  -1  -8 -19   -0.09    0.41
   1   9 -25    3.31    1.54
   1   9 -25    3.29    1.42
   1   9 -24   21.75    3.94
   1   9 -24   22.76    3.88
   1   9 -23    4.25    2.07
   1   9 -23    5.22    1.93
   1   9 -22    8.40    2.78
   1   9 -21    6.59    2.84
   1   9 -21    6.08    2.75
   1   9 -20    8.79    3.06
   1   9 -20    7.43    2.15
   1   9 -20   10.46    3.89
   1   9 -19   28.62    4.36
   1   9 -19   43.14    6.73
   1   9 -18   -1.20    1.35
   1   9 -18    0.86    1.05
  -1  -9  18    2.68    2.65
   1   9 -17   10.72    2.39
   1   9 -17   18.79    3.66
   1   9 -16    8.89    2.26
   1   9 -16   12.47    2.95
   1   9 -15   16.78    3.01
   1   9 -15   21.34    3.94
   1   9 -15   37.79    5.67
  -1  -9  15   49.70    8.25
   1   9 -14   15.84    2.93
   1   9 -14   21.22    3.92
   1   9 -13   52.99    6.59
   1   9 -13   43.85    5.39
   1   9 -12   17.93    3.69
  -1  -9  12   21.58    3.09
   1   9 -12   20.64    3.65
   1   9 -11   22.74    4.26
  -1  -9  11   26.73    3.49
   1   9 -11   26.94    3.43
   1   9 -11   26.55    4.13
  -1  -9  10  286.70   11.04
   1   9 -10  266.96   10.74
  -1  -9   9   78.53    5.73
   1   9  -9   72.24    6.94
  -1  -9   8    9.48    1.92
   1   9  -8   10.01    2.58
  -1  -9   7   80.07    5.67
  -1  -9   6    0.94    0.79
  -1  -9   5  153.96    7.78
  -1  -9   4    3.34    1.28
  -1  -9   3   77.75    5.49
  -1  -9   2    2.02    0.77
  -1  -9   1    0.16    0.43
  -1  -9   0    0.29    0.56
  -1  -9  -1   84.81    5.64
   1   9   2   38.22    4.66
  -1  -9  -2   46.62    4.16
  -1  -9  -3    6.39    1.48
   1   9   3    5.85    2.01
   1   9   3    6.47    1.98
  -1  -9  -3    6.05    1.89
  -1  -9  -3    5.22    1.86
  -1  -9  -3    6.31    2.00
   1   9   3    8.98    2.45
  -1  -9  -4   14.70    2.31
   1   9   4   13.83    3.80
   1   9   4   11.71    2.72
  -1  -9  -4   11.21    2.79
  -1  -9  -4   12.19    2.60
  -1  -9  -4   12.76    2.96
   1   9   4   16.74    3.48
   1   9   5   33.45    5.79
  -1  -9  -5   30.83    4.26
  -1  -9  -5   34.93    5.05
   1   9   5   32.45    4.60
  -1  -9  -5   33.80    4.83
   1   9   5   36.80    5.20
   1   9   6    0.48    0.54
   1   9   6   -0.11    1.05
  -1  -9  -6    1.22    1.00
  -1  -9  -6    1.12    1.10
  -1  -9  -6    1.38    1.35
   1   9   6    0.54    1.38
   1   9   7    3.47    1.53
   1   9   7    1.85    1.51
  -1  -9  -7    4.01    1.54
  -1  -9  -7    5.22    2.22
  -1  -9  -7    3.64    1.74
   1   9   7    3.97    1.58
   1   9   8   22.49    5.16
  -1  -9  -8   22.83    3.69
  -1  -9  -8   24.92    4.32
   1   9   8   21.91    3.83
  -1  -9  -8   23.39    4.20
   1   9   8   30.21    4.78
   1   9   9   34.04    5.94
   1   9   9   34.29    4.83
  -1  -9  -9   32.28    4.85
  -1  -9  -9   36.39    4.67
  -1  -9  -9   35.05    4.94
   1   9   9   38.99    5.49
   1   9  10    3.11    1.96
  -1  -9 -10    3.98    1.59
  -1  -9 -10    2.11    0.87
  -1  -9 -10    3.80    1.80
   1   9  10    5.39    2.01
   1   9  11    0.24    0.95
   1   9  11    1.30    0.90
  -1  -9 -11    1.32    1.28
  -1  -9 -11    1.47    1.09
  -1  -9 -11   -0.03    0.95
   1   9  12   62.85    6.53
  -1  -9 -12   52.76    5.65
  -1  -9 -12   46.30    5.47
  -1  -9 -12   61.40    5.78
   1   9  13   10.00    2.43
  -1  -9 -13   10.98    2.40
  -1  -9 -13    7.08    1.85
  -1  -9 -13    8.50    2.17
  -1  -9 -14   -0.09    0.62
  -1  -9 -14   -0.47    0.78
  -1  -9 -14    0.01    0.75
  -1  -9 -15    1.56    0.92
  -1  -9 -15    0.93    0.65
  -1  -9 -15    0.77    0.61
  -1  -9 -16    8.29    1.84
  -1  -9 -16   10.88    2.01
  -1  -9 -16    8.87    1.95
  -1  -9 -17    2.83    0.88
  -1  -9 -17    3.44    0.96
  -1  -9 -17    1.86    0.62
  -1  -9 -18    2.94    0.83
  -1  -9 -18    1.77    0.65
   1  10 -24    1.13    0.82
   1  10 -24    1.03    0.45
   1  10 -23    1.22    1.13
   1  10 -23    0.66    1.09
   1  10 -22   -0.85    1.04
   1  10 -22   -0.61    0.65
   1  10 -21    4.18    2.14
   1  10 -21    3.06    1.80
   1  10 -20    4.74    2.50
   1  10 -20    5.22    2.31
   1  10 -20    4.43    1.52
   1  10 -19   11.33    3.29
   1  10 -19   10.61    2.58
  -1 -10  19   14.13    4.06
   1  10 -18   -0.95    1.19
   1  10 -18    1.46    0.99
  -1 -10  18    0.31    1.59
   1  10 -17   -1.40    1.36
   1  10 -17    0.21    0.68
   1  10 -16    3.52    1.50
   1  10 -16    4.72    1.84
   1  10 -15   10.71    2.74
  -1 -10  15   23.24    5.73
   1  10 -14    5.98    2.14
   1  10 -13  125.26    9.11
  -1 -10  12    5.87    1.71
   1  10 -12    4.83    1.90
   1  10 -12    5.87    2.07
   1  10 -12    6.28    2.17
  -1 -10  11    0.34    0.40
   1  10 -11    1.27    1.27
   1  10 -11    0.14    0.66
   1  10 -11    0.04    0.58
   1  10 -10    0.02    0.65
   1  10 -10    1.72    0.90
  -1 -10  10    0.32    0.58
   1  10  -9    1.17    1.03
   1  10  -9   -0.23    1.10
   1  10  -9    0.59    0.63
  -1 -10   9    1.37    0.94
   1  10  -8   51.83    4.94
   1  10  -8   50.80    5.24
  -1 -10   8   56.17    5.17
   1  10  -7   66.45    5.60
   1  10  -7   70.06    6.03
  -1 -10   7   67.50    6.91
  -1 -10   7   67.97    5.64
  -1 -10   6    9.30    2.10
   1  10  -6    8.73    2.30
   1  10  -6    8.53    1.93
  -1 -10   6    8.44    2.49
   1  10  -6   10.65    3.17
  -1 -10   5    0.75    0.87
   1  10  -5    1.52    1.08
   1  10  -5    1.10    1.07
  -1 -10   5    0.91    1.13
   1  10  -5    2.74    2.29
  -1 -10   4   74.28    5.85
   1  10  -4   74.46    6.30
   1  10  -4   74.24    5.89
  -1 -10   4   67.80    6.84
   1  10  -4   76.72    8.40
  -1 -10   3   22.74    3.27
   1  10  -3   22.60    3.75
   1  10  -3   23.18    3.44
  -1 -10   3   19.01    3.62
   1  10  -3   20.61    4.71
  -1 -10   2  165.21    8.56
   1  10  -2  156.73    9.34
   1  10  -2  159.20    8.66
  -1 -10   2  167.95   10.71
   1  10  -2  181.81   13.01
  -1 -10   1   81.73    5.97
   1  10  -1   83.38    6.94
   1  10  -1   74.48    6.04
  -1 -10   1   81.04    7.54
   1  10  -1   89.90    9.42
  -1 -10   0  208.76    9.56
   1  10   0  204.78   11.09
   1  10   0  202.29    9.80
  -1 -10   0  220.66   12.42
   1  10   0  236.03   15.17
  -1 -10  -1   94.73    6.36
   1  10   1   94.81    7.55
   1  10   1   88.88    6.54
  -1 -10  -1   96.00    8.33
  -1 -10  -1   89.57    6.98
   1  10   1  100.70    9.90
  -1 -10  -2    0.62    0.70
   1  10   2    0.65    0.65
  -1 -10  -2    0.65    0.55
  -1 -10  -2    1.16    0.98
  -1 -10  -2    1.37    1.09
   1  10   2    0.57    1.12
  -1 -10  -3   -0.12    0.84
   1  10   3    4.39    1.98
   1  10   3    2.43    1.00
  -1 -10  -3    1.78    0.80
  -1 -10  -3    1.79    1.34
  -1 -10  -3    0.62    0.97
   1  10   3    3.22    1.80
  -1 -10  -4   26.04    4.43
   1  10   4   29.45    4.29
  -1 -10  -4   29.71    4.77
  -1 -10  -4   28.68    4.08
   1  10   4   26.62    5.40
   1  10   4   33.27    5.01
   1  10   5   10.44    3.54
  -1 -10  -5    8.77    2.56
  -1 -10  -5    7.53    2.13
  -1 -10  -5    9.32    2.68
   1  10   5   11.11    2.98
   1  10   6   -0.53    0.98
  -1 -10  -6   -0.22    0.93
  -1 -10  -6    1.39    1.15
  -1 -10  -6    1.22    1.09
   1  10   6    1.35    1.42
   1  10   7   41.37    6.33
  -1 -10  -7   33.89    4.51
  -1 -10  -7   35.77    5.06
  -1 -10  -7   38.13    5.03
   1  10   7   46.22    5.86
  -1 -10  -8   -0.64    1.21
   1  10   8   -0.13    0.75
  -1 -10  -8   -0.21    0.56
  -1 -10  -8   -0.21    0.90
   1  10   8    0.44    1.13
   1  10   8    1.13    1.33
  -1 -10  -9   -1.95    1.43
   1  10   9   -0.42    0.70
  -1 -10  -9    0.86    0.94
  -1 -10  -9   -0.81    1.14
   1  10   9   -0.52    0.94
   1  10   9    1.58    1.47
   1  10  10    5.25    1.79
  -1 -10 -10    3.43    1.35
  -1 -10 -10    2.51    1.28
  -1 -10 -10    1.34    0.78
   1  10  10    3.47    1.70
   1  10  11    6.96    2.01
  -1 -10 -11    5.50    1.75
  -1 -10 -11    5.48    1.66
  -1 -10 -11    3.37    1.13
   1  10  11    7.96    2.14
   1  10  12    2.72    1.05
   1  10  12    5.42    1.96
  -1 -10 -12    2.50    1.02
  -1 -10 -12    2.01    1.00
  -1 -10 -12    3.16    1.30
  -1 -10 -13    8.04    1.92
  -1 -10 -13   12.70    2.47
  -1 -10 -13   12.52    2.31
  -1 -10 -14    0.15    0.61
  -1 -10 -14   -0.31    0.66
  -1 -10 -14    0.69    0.62
  -1 -10 -15   -0.13    0.44
  -1 -10 -15   -0.83    0.76
  -1 -10 -15   -0.03    0.34
  -1 -10 -16    9.05    1.55
  -1 -10 -16   12.14    1.74
  -1 -10 -16   11.96    1.83
   1  11 -23    6.22    1.82
   1  11 -22    4.90    2.06
   1  11 -22    3.05    1.45
   1  11 -22    4.61    1.78
   1  11 -21   16.96    3.47
   1  11 -21   17.38    3.83
   1  11 -20   -1.65    1.67
   1  11 -20   -0.18    1.14
  -1 -11  19    0.82    1.61
   1  11 -19    1.33    1.03
   1  11 -19    1.24    1.39
  -1 -11  18    2.42    1.64
   1  11 -18    2.27    1.05
  -1 -11  17    4.67    2.53
   1  11 -17    2.14    1.07
  -1 -11  16    2.12    2.55
   1  11 -16   -0.37    0.95
  -1 -11  15    7.78    3.34
   1  11 -15    4.87    1.84
   1  11 -14    9.13    2.48
   1  11 -13   21.99    3.78
   1  11 -12   20.91    3.77
   1  11 -12   25.47    4.86
   1  11 -11    4.07    1.54
   1  11 -10  236.89   11.00
   1  11 -10  235.18   11.07
   1  11  -9   11.64    2.58
   1  11  -9    9.47    2.23
   1  11  -8   67.51    6.00
   1  11  -8   71.23    6.26
   1  11  -7   67.74    5.94
   1  11  -7   61.33    6.14
  -1 -11   7   68.96    5.97
   1  11  -6   11.36    2.51
   1  11  -6   10.62    2.69
  -1 -11   6   11.05    3.03
  -1 -11   6    9.37    2.32
  -1 -11   5   23.46    3.42
   1  11  -5   21.12    3.59
   1  11  -5   25.67    3.66
  -1 -11   5   29.73    4.60
   1  11  -5   25.05    5.35
  -1 -11   4    8.26    2.03
   1  11  -4    7.64    2.31
   1  11  -4    7.09    1.96
  -1 -11   4    7.28    2.36
   1  11  -4   11.31    3.83
  -1 -11   3   46.24    4.73
   1  11  -3   49.66    5.50
   1  11  -3   44.97    4.84
  -1 -11   3   51.35    6.06
   1  11  -3   47.10    7.02
  -1 -11   2    1.37    0.88
   1  11  -2    1.28    1.12
   1  11  -2    2.33    1.40
  -1 -11   2    0.36    0.58
   1  11  -2    1.05    1.73
   1  11  -1   13.43    2.78
   1  11  -1   15.07    3.20
  -1 -11   1   14.52    3.26
   1  11  -1   15.48    3.98
   1  11   0    5.08    1.60
   1  11   0    4.27    1.72
  -1 -11   0    6.07    2.45
   1  11   0    3.02    1.93
   1  11   1    0.77    0.70
   1  11   1    1.38    1.05
  -1 -11  -1    2.13    1.45
   1  11   1    1.12    1.31
   1  11   2   16.12    2.90
   1  11   2   16.64    3.29
  -1 -11  -2   17.07    3.67
  -1 -11  -2   15.83    2.93
   1  11   2   16.66    4.15
   1  11   3    1.24    1.00
   1  11   3   -0.02    0.61
  -1 -11  -3    0.65    0.73
  -1 -11  -3    1.34    1.17
   1  11   3    0.23    0.97
   1  11   4    0.70    1.04
   1  11   4    0.48    0.65
  -1 -11  -4    1.26    1.35
  -1 -11  -4    0.24    0.91
   1  11   4    0.02    1.13
  -1 -11  -5   25.95    4.37
   1  11   5   32.30    3.86
  -1 -11  -5   29.23    4.68
  -1 -11  -5   30.13    4.08
   1  11   5   33.63    5.63
   1  11   5   31.07    4.48
  -1 -11  -6   12.49    2.98
  -1 -11  -6   17.02    3.46
  -1 -11  -6   13.46    2.73
   1  11   6   16.07    3.55
   1  11   6   17.52    3.35
  -1 -11  -7    0.15    0.57
  -1 -11  -7    1.38    0.89
  -1 -11  -7    0.21    0.67
   1  11   7   -0.48    0.98
   1  11   7    0.19    0.56
  -1 -11  -8   36.21    4.63
  -1 -11  -8   39.34    4.45
  -1 -11  -8   40.13    4.94
   1  11   8   55.07    6.48
   1  11   8   50.50    5.25
   1  11   9   12.75    2.58
  -1 -11  -9    8.37    2.12
  -1 -11  -9   12.21    2.64
  -1 -11  -9   11.14    2.29
   1  11  10   19.31    3.07
  -1 -11 -10   13.31    2.69
  -1 -11 -10   17.01    2.96
  -1 -11 -10   20.01    2.98
   1  11  11   39.81    4.07
  -1 -11 -11   30.79    3.68
  -1 -11 -11   34.51    4.05
  -1 -11 -11   37.02    3.81
   1  11  12    1.83    0.87
  -1 -11 -12    1.89    0.82
  -1 -11 -12    2.01    0.84
  -1 -11 -12    2.36    1.18
  -1 -11 -13    1.12    0.57
  -1 -11 -13    2.53    0.84
  -1 -11 -13    2.41    0.96
  -1 -11 -14    1.26    0.67
  -1 -11 -14    0.00    0.41
   1  12 -22   -0.56    0.62
   1  12 -21    3.48    1.61
   1  12 -21    4.79    1.73
   1  12 -20    3.50    2.15
   1  12 -20    1.68    1.02
  -1 -12  19   -0.65    1.77
   1  12 -19    1.15    1.30
   1  12 -19   -0.26    0.74
  -1 -12  18   -0.13    1.09
  -1 -12  17   11.76    3.53
  -1 -12  16   16.84    4.40
  -1 -12  15    5.37    3.61
  -1 -12  14    3.41    2.98
   1  12 -13    2.86    1.63
   1  12 -12    2.73    1.42
   1  12 -11    6.43    2.07
   1  12 -10    4.94    1.60
   1  12 -10    3.90    1.32
   1  12  -9    0.53    0.96
   1  12  -9   -0.01    0.70
   1  12  -8    1.11    1.14
   1  12  -8    0.23    0.78
   1  12  -7    1.14    0.93
   1  12  -7    0.75    0.99
   1  12  -6   51.80    5.56
   1  12  -6   54.92    5.44
  -1 -12   5   56.44    6.35
   1  12  -5   48.37    5.57
   1  12  -5   50.89    5.14
  -1 -12   4   10.28    2.86
   1  12  -4    8.76    2.43
   1  12  -4   11.67    2.65
   1  12  -3   15.45    3.27
  -1 -12   3   14.06    3.43
   1  12  -3   15.04    4.00
   1  12  -3   16.13    3.00
   1  12  -2    9.72    2.58
  -1 -12   2   11.02    2.83
   1  12  -2   12.32    3.66
   1  12  -2   11.23    2.60
   1  12  -1   28.08    4.21
  -1 -12   1   31.63    4.79
   1  12  -1   35.48    6.00
   1  12  -1   26.50    3.82
   1  12   0   -0.48    0.73
  -1 -12   0    0.83    0.75
   1  12   0    2.13    1.99
   1  12   0    0.56    1.02
   1  12   1   18.27    3.43
  -1 -12  -1   20.89    3.72
   1  12   1   19.00    4.29
   1  12   1   20.09    3.16
   1  12   2   16.58    3.21
  -1 -12  -2   15.61    3.23
   1  12   2   15.55    3.74
   1  12   2   15.66    2.74
   1  12   3    0.38    0.80
  -1 -12  -3    0.45    0.55
  -1 -12  -3    1.44    1.11
   1  12   3    0.58    1.07
   1  12   3    1.42    1.06
   1  12   4   54.47    5.66
  -1 -12  -4   56.23    5.93
  -1 -12  -4   47.20    4.83
   1  12   4   64.17    7.23
   1  12   4   54.18    4.81
   1  12   5    9.95    2.44
  -1 -12  -5    6.97    1.84
  -1 -12  -5   10.50    2.57
   1  12   5    8.15    2.60
   1  12   5    8.18    1.87
   1  12   6   12.07    2.52
   1  12   6   12.92    3.16
  -1 -12  -6   11.26    2.71
  -1 -12  -6    8.82    1.97
   1  12   7    1.12    0.59
  -1 -12  -7    2.55    1.35
  -1 -12  -7    1.32    0.79
   1  12   8    5.50    1.56
  -1 -12  -8    5.25    1.60
  -1 -12  -8    5.40    1.50
   1  12   9    0.80    0.51
  -1 -12  -9    2.90    1.08
  -1 -12  -9    1.98    1.14
   1  12  10    0.95    0.64
  -1 -12 -10    0.77    0.69
  -1 -12 -10   -0.15    0.49
  -1 -12 -11    1.98    0.86
  -1 -12 -11    1.18    0.49
  -1 -12 -12    0.08    0.38
   1  13 -19    1.03    0.93
   1  13 -19   -1.23    0.98
  -1 -13  18   11.66    2.98
   1  13 -18   12.23    2.91
  -1 -13  17   23.96    4.62
  -1 -13  16    4.63    2.73
  -1 -13  15    4.82    2.42
  -1 -13  14    2.84    2.89
   1  13 -13    1.82    1.27
  -1 -13  13    6.33    3.86
   1  13 -12   -0.30    1.55
   1  13 -11   -1.55    1.51
   1  13 -10    4.22    1.42
   1  13 -10    2.16    1.19
   1  13  -9    2.94    1.33
   1  13  -8    3.41    1.13
   1  13  -8    3.26    1.33
   1  13  -7    7.15    2.02
   1  13  -7    7.25    2.03
   1  13  -6   13.12    2.76
   1  13  -6   12.81    2.71
   1  13  -5   22.15    3.57
   1  13  -5   22.64    3.57
   1  13  -4   86.07    6.92
   1  13  -4   82.87    6.40
  -1 -13   3   34.77    4.84
   1  13  -3   39.26    4.77
   1  13  -3   29.99    3.91
  -1 -13   2    1.41    1.24
   1  13  -2    1.67    1.33
   1  13  -2    0.07    0.82
  -1 -13   1    1.01    0.84
   1  13  -1    2.46    1.51
   1  13  -1    1.19    0.83
  -1 -13   0    2.97    1.55
   1  13   0    4.22    1.92
   1  13   0    2.72    1.33
  -1 -13  -1   56.12    5.64
   1  13   1   61.38    5.88
   1  13   1   44.39    4.38
   1  13   2   47.43    5.10
  -1 -13  -2   46.03    5.07
   1  13   2   45.22    5.73
   1  13   2   38.08    3.97
   1  13   3    2.59    0.95
  -1 -13  -3    3.86    1.45
   1  13   3    4.33    1.72
   1  13   3    2.46    0.88
   1  13   4    8.44    2.04
  -1 -13  -4    7.47    1.91
   1  13   4    6.76    2.05
   1  13   4    6.24    1.48
  -1 -13  -5    0.05    0.60
  -1 -13  -5   -0.18    0.29
   1  13   5    0.88    0.50
  -1 -13  -6   -1.02    0.64
  -1 -13  -6   -0.25    0.57
   1  13   6    0.41    0.59
  -1 -13  -7    4.33    1.25
  -1 -13  -7    3.25    1.01
   1  13   7    4.58    1.32
   1  13   7    3.30    1.13
   1  13   8    5.41    1.36
  -1 -13  -8    5.37    1.37
  -1 -13  -8    4.33    1.05
  -1 -13  -9    0.54    0.29
   1  14 -17    5.11    1.62
  -1 -14  16    2.78    1.28
  -1 -14  15   -1.47    1.21
  -1 -14  14    4.30    2.23
  -1 -14  13   34.45    5.58
   1  14 -13   19.65    3.25
  -1 -14  12    6.46    2.90
   1  14 -12    1.74    1.15
  -1 -14  11   13.64    4.13
   1  14 -11    1.91    1.30
   1  14 -10   -2.17    1.62
   1  14  -9   -0.15    0.43
   1  14  -9   -1.25    1.53
   1  14  -8    5.04    1.59
   1  14  -8    3.77    2.01
   1  14  -7    8.90    2.02
   1  14  -6    1.74    0.95
   1  14  -6    1.31    1.07
   1  14  -5   26.17    3.46
   1  14  -5   23.98    3.26
   1  14  -4    4.43    1.74
   1  14  -4    3.43    1.56
   1  14  -3   75.51    5.98
   1  14  -3   64.08    5.19
   1  14  -2   50.86    4.90
   1  14  -2   40.44    4.04
   1  14  -1   21.46    3.14
   1  14  -1   16.57    2.55
   1  14   0    6.53    1.70
   1  14   0    4.93    1.29
   1  14   1    1.67    0.61
   1  14   1    2.69    1.23
  -1 -14  -1    2.81    1.27
   1  14   2   11.77    1.90
   1  14   2   12.61    2.28
  -1 -14  -2   13.43    2.36
   1  14   3    9.31    1.57
  -1 -14  -3   10.25    1.94
   1  14   3   10.14    2.02
  -1 -14  -4    7.19    1.57
   1  14   4    7.22    1.57
  -1 -14  -5    0.78    0.48
   1  14   5    1.76    0.78
  -1 -15  12    2.82    1.79
  -1 -15  11   21.22    3.75
  -1 -15  10   33.13    4.62
   1  15 -10   12.26    2.50
  -1 -15   9    8.37    2.66
   1  15  -9    4.31    1.61
  -1 -15   8   37.93    4.93
   1  15  -8   21.17    3.53
   1  15  -7    0.78    0.57
   1  15  -7    1.94    0.92
   1  15  -6    4.37    1.70
   1  15  -6   10.67    1.83
   1  15  -5   24.35    3.78
   1  15  -5   34.13    3.27
   1  15  -4    1.87    1.15
   1  15  -4    4.72    1.35
   1  15  -3   -0.17    0.59
   1  15  -3    1.42    0.74
   1  15  -2   20.67    3.44
   1  15  -2   27.05    2.95
   1  15  -1   25.02    3.67
   1  15  -1   32.82    3.20
   1  15   0    2.81    0.98
  -2  16   0   12.69    1.85
  -2  16  -1    7.84    1.49
  -2  16  -2    1.83    1.24
  -2  16  -2    0.60    0.35
  -2  16  -3   -0.11    0.62
  -2  16  -3   -0.18    0.47
  -2  16  -4    1.02    1.06
  -2  16  -4   -0.63    0.62
  -2  16  -5   -0.01    0.62
  -2  16  -5   -0.60    0.80
  -2  16  -6    0.52    1.02
  -2  16  -6    0.05    0.33
  -2  16  -7    5.47    1.75
  -2  16  -8   29.86    4.13
  -2  16  -9   42.24    4.84
  -2  16 -10   11.08    2.45
  -2  16 -11    0.64    0.77
  -2  15   5    2.98    1.08
  -2  15   5    0.84    0.45
  -2  15   5    2.07    0.93
  -2  15   4    0.38    0.48
  -2  15   4    0.28    0.36
  -2  15   4   -0.31    0.64
  -2  15   3    4.73    1.32
  -2  15   3    3.37    1.13
  -2  15   3    3.32    1.16
  -2  15   2   -0.03    0.38
  -2  15   2    1.85    0.96
  -2  15   2   -0.58    1.05
  -2  15   2    0.50    0.56
  -2  15   1    0.00    0.44
  -2  15   1    0.71    0.81
  -2  15   1    0.20    0.85
  -2  15   1    0.58    0.79
  -2  15   0    0.37    0.61
  -2  15   0    0.73    0.70
  -2  15   0    0.68    0.71
  -2  15   0    1.11    0.90
  -2  15  -1   -0.02    0.73
  -2  15  -1    0.80    0.65
  -2  15  -1    0.71    0.98
  -2  15  -1    0.69    0.74
  -2  15  -2    1.10    0.79
  -2  15  -2    0.81    1.16
  -2  15  -2    0.93    0.55
  -2  15  -3    0.67    0.47
  -2  15  -3   -0.69    0.77
  -2  15  -3    1.39    1.15
  -2  15  -4   -0.77    0.64
  -2  15  -4    0.15    0.88
  -2  15  -5    6.10    1.60
  -2  15  -5    5.91    2.04
  -2  15  -6    1.81    0.86
  -2  15  -6    1.54    1.10
  -2  15  -7   32.61    3.70
  -2  15  -7   32.55    5.16
  -2  15  -8    3.32    1.29
  -2  15  -8    3.86    1.96
  -2  15  -9   56.94    4.58
  -2  15  -9   49.31    6.24
  -2  15 -10    6.16    2.51
  -2  15 -11   30.07    4.69
  -2  15 -12   47.47    5.76
   2 -15  13    1.91    1.78
  -2  15 -13    0.00    0.78
  -2  15 -14    3.00    1.63
   2 -15  14    4.22    2.02
  -2  15 -14    1.56    0.82
  -2  15 -15    1.49    0.87
  -2  15 -15    3.53    1.79
  -2  15 -16    0.03    0.63
  -2  14   9    3.26    1.05
  -2  14   9    1.19    0.65
  -2  14   8   13.36    2.20
  -2  14   8   10.30    2.16
  -2  14   8   14.04    1.98
  -2  14   7   14.14    2.43
  -2  14   7   11.64    2.32
  -2  14   7   14.54    2.19
  -2  14   6   -0.58    0.49
  -2  14   6   -0.13    0.48
  -2  14   6    0.26    0.76
  -2  14   5    2.67    1.25
  -2  14   5    1.51    1.07
  -2  14   5    2.72    1.08
  -2  14   4    1.61    0.72
  -2  14   4    2.38    1.24
  -2  14   4    2.05    1.07
  -2  14   3   21.46    3.36
  -2  14   3   21.49    3.69
  -2  14   3   22.66    3.22
  -2  14   2    0.35    0.67
  -2  14   2    0.73    0.65
  -2  14   2    1.70    1.21
  -2  14   1   -0.35    1.14
  -2  14   1    0.58    0.88
  -2  14   1   -0.51    0.84
  -2  14   0   13.33    2.65
  -2  14   0   10.01    2.57
  -2  14   0   13.16    2.61
  -2  14  -1    7.18    2.04
  -2  14  -1    8.64    2.36
  -2  14  -1   10.22    2.37
  -2  14  -2    1.84    1.03
  -2  14  -2    3.05    1.44
  -2  14  -2    2.42    1.25
  -2  14  -3    1.53    1.40
  -2  14  -3    0.27    0.63
  -2  14  -3    0.06    0.54
  -2  14  -4    3.70    1.13
  -2  14  -4    2.28    1.31
  -2  14  -5   -0.26    0.86
  -2  14  -5   -0.47    2.12
  -2  14  -6   22.65    3.40
  -2  14  -6   18.92    4.25
  -2  14  -7  168.18    9.00
  -2  14  -7  149.25   12.35
  -2  14  -8  184.80    9.25
  -2  14  -8  165.00   12.83
  -2  14  -8  148.71    8.10
  -2  14  -9   32.76    3.87
  -2  14  -9   29.04    5.27
  -2  14  -9   24.34    3.38
  -2  14 -10    0.54    0.70
  -2  14 -10    0.28    1.06
  -2  14 -10    1.29    1.20
  -2  14 -11    6.96    2.74
  -2  14 -11    5.00    1.60
  -2  14 -12   23.04    4.35
  -2  14 -12   19.75    3.06
  -2  14 -13   42.20    6.02
  -2  14 -13   31.85    3.73
  -2  14 -14   10.60    2.82
  -2  14 -14    7.85    1.92
  -2  14 -15   16.23    2.65
  -2  14 -15   20.93    3.78
  -2  14 -15   23.92    4.01
   2 -14  15   29.75    4.75
  -2  14 -16    5.48    1.80
  -2  14 -16    2.12    0.80
  -2  14 -16    6.61    2.91
  -2  14 -16    8.78    2.43
  -2  14 -17   16.97    2.90
  -2  14 -17   10.31    1.86
  -2  14 -17   15.98    3.01
  -2  14 -17   21.49    4.74
  -2  14 -18   -1.76    1.02
  -2  14 -18   -0.20    0.46
  -2  14 -18   -1.92    1.77
  -2  14 -19    9.42    2.77
  -2  13  12    0.69    0.47
  -2  13  12    0.28    0.44
  -2  13  11   -0.12    0.72
   2 -13 -11    0.13    0.22
   2 -13 -11    0.68    0.41
  -2  13  11   -0.47    0.54
  -2  13  10    5.79    1.80
  -2  13  10    7.27    1.52
   2 -13 -10    5.34    1.12
   2 -13 -10    5.52    1.40
  -2  13  10    7.37    1.76
  -2  13   9    2.78    1.22
  -2  13   9    5.22    1.36
  -2  13   9    6.09    1.92
   2 -13  -9    2.83    1.12
  -2  13   8    0.72    0.80
  -2  13   8    0.41    0.75
   2 -13  -8    0.15    0.30
  -2  13   7   -1.18    1.35
  -2  13   7   -1.88    1.25
   2 -13  -7    0.30    0.67
  -2  13   6    0.87    1.12
  -2  13   6    0.20    0.68
   2 -13  -6    1.48    0.81
  -2  13   5    0.35    0.86
  -2  13   5    0.25    1.02
   2 -13  -5    2.06    1.04
  -2  13   4    0.17    1.02
  -2  13   4   -0.65    1.02
  -2  13   3   -0.73    1.25
  -2  13   3   -0.25    0.91
  -2  13   2   15.92    3.64
  -2  13   2   13.33    2.72
  -2  13   1    6.39    2.43
  -2  13   1    2.45    1.10
  -2  13   0    2.74    1.40
  -2  13   0    2.31    1.21
  -2  13   0    1.67    0.87
  -2  13  -1    4.51    1.93
  -2  13  -1    3.95    1.59
  -2  13  -1    3.37    1.41
  -2  13  -2   23.94    4.21
  -2  13  -2   21.32    3.57
  -2  13  -2   17.47    3.25
  -2  13  -3    8.55    2.55
  -2  13  -3    6.34    1.97
  -2  13  -3    4.47    1.62
  -2  13  -4    4.89    1.94
  -2  13  -4    4.15    1.59
  -2  13  -4    1.76    0.93
  -2  13  -5   31.54    4.32
  -2  13  -5   36.08    4.25
  -2  13  -6   13.67    2.81
  -2  13  -6    7.43    2.75
  -2  13  -6    8.62    2.06
  -2  13  -7    5.31    1.77
  -2  13  -7    3.05    1.21
  -2  13  -7    4.37    1.87
  -2  13  -8   74.64    6.26
  -2  13  -8   69.57    8.58
  -2  13  -8   69.80    5.85
  -2  13  -9  101.52    7.04
  -2  13  -9   94.68   10.07
  -2  13  -9   90.23    6.80
  -2  13 -10    1.23    0.86
  -2  13 -10    0.81    1.10
  -2  13 -10    0.23    1.27
  -2  13 -11   30.25    4.04
  -2  13 -11   30.70    5.59
  -2  13 -11   33.71    3.89
  -2  13 -12   15.08    3.88
  -2  13 -12   15.24    2.98
  -2  13 -13   27.48    5.08
  -2  13 -13   25.35    3.85
  -2  13 -14  100.50    9.46
  -2  13 -14   73.99    6.24
  -2  13 -15   31.61    4.05
  -2  13 -15   38.20    5.54
  -2  13 -16   -0.02    1.15
  -2  13 -16   -2.14    1.69
  -2  13 -16    0.64    1.04
  -2  13 -17    0.09    0.92
  -2  13 -17    0.09    1.60
  -2  13 -17    0.42    0.97
  -2  13 -17   -0.28    0.88
  -2  13 -18    9.04    2.57
  -2  13 -18   13.57    4.17
  -2  13 -18    6.61    1.75
  -2  13 -19    0.13    0.66
  -2  13 -19    0.95    1.39
  -2  13 -19   -1.73    1.27
  -2  13 -20   14.41    2.72
  -2  13 -20   15.10    3.71
  -2  13 -21    1.48    1.24
  -2  13 -21    0.79    0.95
  -2  12  14    4.40    1.40
   2 -12 -14    2.72    0.87
   2 -12 -14    4.54    1.03
  -2  12  14    4.29    1.17
   2 -12 -13    0.86    0.61
   2 -12 -13    1.42    0.76
  -2  12  13   -0.44    0.52
   2 -12 -12   30.25    3.18
   2 -12 -12   27.97    3.26
   2 -12 -11   37.73    3.97
   2 -12 -11   40.95    3.91
  -2  12  10   14.92    3.06
   2 -12 -10   10.36    2.24
   2 -12 -10   10.13    2.05
  -2  12   9   -0.36    0.86
  -2  12   9    1.53    1.51
   2 -12  -9    0.28    0.49
   2 -12  -9    0.08    0.67
  -2  12   8    1.22    1.11
   2 -12  -8    0.89    0.75
   2 -12  -8   -0.03    0.35
  -2  12   8    2.36    1.64
   2 -12  -7   70.35    6.24
   2 -12  -7   67.17    5.55
  -2  12   6   97.20    8.24
   2 -12  -6   78.54    6.77
   2 -12  -5   19.86    3.51
  -2  12   5   19.71    3.75
  -2  12   4   30.88    4.63
   2 -12  -4   29.72    4.18
  -2  12   3   -0.06    1.29
  -2  12   3   -0.21    1.05
  -2  12   3    1.72    1.56
  -2  12   2    3.32    1.59
  -2  12   2    1.69    1.08
  -2  12   1   -1.23    1.28
  -2  12   1    0.39    0.71
  -2  12   0   47.13    5.59
  -2  12   0   54.53    6.77
  -2  12  -1   20.32    3.61
  -2  12  -1   18.62    3.53
  -2  12  -1   23.59    4.54
  -2  12  -2    5.57    1.92
  -2  12  -2    6.69    1.82
   2 -12   2    5.59    1.65
  -2  12  -2    6.07    2.43
  -2  12  -3    3.38    1.31
  -2  12  -3    4.75    1.97
  -2  12  -3    5.43    1.71
   2 -12   3    7.60    1.96
  -2  12  -4   19.32    3.81
  -2  12  -4   21.24    3.30
  -2  12  -4   23.58    3.62
   2 -12   4   23.40    3.41
  -2  12  -5    9.91    2.68
  -2  12  -5    9.05    2.14
   2 -12   5   10.21    2.35
  -2  12  -5    8.74    2.09
  -2  12  -6    1.82    1.13
  -2  12  -6    3.29    1.39
   2 -12   6    1.75    1.00
  -2  12  -7  145.48    8.60
  -2  12  -7  136.19    8.28
  -2  12  -8  145.70    8.58
  -2  12  -8  137.37   12.19
  -2  12  -8  127.72    8.06
  -2  12  -9   44.06    4.84
  -2  12  -9   46.83    7.06
  -2  12  -9   44.43    4.75
  -2  12 -10   32.86    3.96
  -2  12 -10   35.03    6.01
  -2  12 -10   33.15    4.12
  -2  12 -11   36.49    6.38
  -2  12 -11   34.34    4.25
  -2  12 -12    8.10    2.37
  -2  12 -12    9.11    3.07
  -2  12 -13    4.95    1.82
  -2  12 -13    5.12    2.53
  -2  12 -14    9.53    2.46
  -2  12 -14   10.99    3.50
  -2  12 -15    2.08    1.57
  -2  12 -15    2.53    1.89
  -2  12 -16   -1.28    1.68
  -2  12 -16    1.53    1.64
  -2  12 -17   14.31    3.72
  -2  12 -17   12.80    3.14
  -2  12 -17    9.91    2.38
  -2  12 -18    0.64    1.20
  -2  12 -18    1.82    1.43
  -2  12 -18    0.21    1.13
  -2  12 -19   16.16    3.63
  -2  12 -19   18.26    4.87
  -2  12 -19   12.83    2.48
  -2  12 -20    1.58    1.05
  -2  12 -20    1.87    1.90
  -2  12 -20   -0.10    1.05
  -2  12 -21    1.94    1.81
  -2  12 -21    1.74    1.30
  -2  12 -21    0.08    0.75
  -2  12 -22   -1.51    1.27
  -2  12 -22    0.03    0.42
   2 -11 -16    8.34    1.46
   2 -11 -16    5.34    1.21
  -2  11  16   10.70    2.09
   2 -11 -15    5.71    1.33
   2 -11 -15    4.06    1.15
  -2  11  15    4.78    1.78
   2 -11 -14    1.42    0.87
   2 -11 -14    0.45    0.53
  -2  11  14    0.53    0.89
  -2  11  14    0.19    0.43
   2 -11 -13    8.30    1.89
   2 -11 -13    7.01    1.83
  -2  11  13   10.50    2.56
  -2  11  13    8.53    2.15
   2 -11 -12    3.22    1.28
   2 -11 -12    1.20    0.68
  -2  11  12    2.30    1.62
  -2  11  12    2.31    1.18
  -2  11  11   74.31    7.08
   2 -11 -11   59.37    5.70
   2 -11 -11   66.87    5.70
   2 -11 -10   32.07    4.02
   2 -11 -10   30.03    4.24
  -2  11  10   42.63    5.41
   2 -11  -9   10.49    2.32
   2 -11  -9   10.40    2.57
  -2  11   9   16.34    3.89
  -2  11   9   11.66    2.66
   2 -11  -8    0.89    0.56
   2 -11  -8    0.62    0.54
  -2  11   8    1.31    1.07
  -2  11   8   -0.01    0.72
   2 -11  -7    5.60    1.98
   2 -11  -7    5.03    1.61
  -2  11   7    8.09    2.40
   2 -11  -6   -0.18    0.62
   2 -11  -6   -0.06    0.74
  -2  11   6   -0.31    1.29
  -2  11   6   -2.11    1.45
   2 -11  -5    5.87    2.06
  -2  11   5    5.69    2.24
  -2  11   5    4.60    1.56
  -2  11   4    1.20    1.13
   2 -11  -4    0.48    0.91
   2 -11  -4    0.08    0.40
  -2  11   4    0.26    0.55
  -2  11   3   13.69    3.13
   2 -11  -3   13.58    2.46
  -2  11   3   19.40    3.98
  -2  11   2   -0.93    0.85
   2 -11  -2    0.55    0.58
  -2  11   2    1.81    1.87
  -2  11   1    2.58    1.22
  -2  11   1    4.79    1.65
   2 -11  -1    4.16    1.42
  -2  11   0   -0.60    1.29
  -2  11   0    0.41    0.50
  -2  11   0    2.15    1.70
  -2  11   0    0.62    0.65
   2 -11   0    0.34    0.53
  -2  11  -1   42.81    5.00
   2 -11   1   56.64    5.07
  -2  11  -1   63.53    6.04
  -2  11  -1   51.18    5.23
  -2  11  -1   47.50    6.25
   2 -11   2   56.79    5.08
  -2  11  -2   61.15    5.94
  -2  11  -2   49.22    6.17
  -2  11  -2   52.05    5.10
  -2  11  -3    3.88    1.61
  -2  11  -3    1.21    0.41
  -2  11  -3    2.30    1.39
   2 -11   3    2.81    1.13
  -2  11  -4   14.38    2.62
  -2  11  -4   13.17    3.04
   2 -11   4   14.45    2.50
  -2  11  -5   10.50    2.67
  -2  11  -5    9.46    2.13
  -2  11  -5    8.73    2.06
   2 -11   5   11.56    2.30
  -2  11  -6   15.96    3.25
  -2  11  -6   17.64    3.00
  -2  11  -6   14.80    2.67
   2 -11   6   18.49    2.92
  -2  11  -7  147.97    8.51
   2 -11   7  156.46    8.44
  -2  11  -7  160.65    8.76
  -2  11  -8    3.11    1.44
  -2  11  -8    4.76    2.17
   2 -11   8    2.33    1.14
  -2  11  -9   97.28    6.95
  -2  11  -9  115.06    7.22
  -2  11  -9  112.88   10.87
   2 -11   9  103.50    6.86
  -2  11 -10   36.40    6.03
  -2  11 -10   28.13    3.75
  -2  11 -11  395.85   20.17
  -2  11 -11  358.49   13.79
  -2  11 -12   15.78    3.97
  -2  11 -12   12.62    3.13
  -2  11 -12   14.93    2.90
  -2  11 -13    6.17    1.92
  -2  11 -13    3.53    1.75
  -2  11 -14    4.20    1.83
  -2  11 -14    4.31    2.27
  -2  11 -15   11.27    2.68
  -2  11 -15   16.26    4.19
  -2  11 -16  124.50   10.68
  -2  11 -16   96.06    7.54
  -2  11 -17   28.04    5.33
  -2  11 -17   25.57    4.60
  -2  11 -17   20.83    3.78
  -2  11 -18    0.37    0.74
  -2  11 -18   -0.26    1.47
  -2  11 -18    0.84    1.15
  -2  11 -19   13.45    3.56
  -2  11 -19   14.70    4.71
  -2  11 -19    7.72    1.89
  -2  11 -20   12.34    4.02
  -2  11 -20    9.85    2.98
  -2  11 -20    5.76    1.38
  -2  11 -21   12.95    3.97
  -2  11 -21   11.95    3.04
  -2  11 -22   40.33    6.46
  -2  11 -22   36.16    4.88
  -2  11 -22   32.42    5.45
  -2  11 -23    3.08    1.77
  -2  11 -23    3.27    1.44
  -2  11 -23    1.86    1.28
  -2  11 -24    2.51    1.34
   2 -10 -18    7.02    1.30
   2 -10 -18    5.35    1.16
  -2  10  18    6.93    1.69
   2 -10 -17    0.13    0.41
   2 -10 -17    0.61    0.52
   2 -10 -17   -0.06    0.29
  -2  10  17   -0.45    0.89
  -2  10  16    1.35    0.84
   2 -10 -16    1.51    0.65
   2 -10 -16    1.16    0.37
  -2  10  16    0.16    0.89
  -2  10  15    1.02    0.85
   2 -10 -15    1.58    0.74
   2 -10 -15   -0.13    0.62
  -2  10  15    1.43    1.25
   2 -10 -14   20.12    3.11
  -2  10  14   18.41    3.29
   2 -10 -14   14.24    2.37
   2 -10 -13    1.68    0.88
  -2  10  13    6.46    2.59
   2 -10 -13    2.15    0.89
  -2  10  13    1.33    0.90
  -2  10  13    5.65    2.43
  -2  10  12   40.17    6.07
  -2  10  12   31.67    4.28
   2 -10 -12   26.04    3.76
  -2  10  12   28.93    4.47
   2 -10 -12   18.26    3.00
  -2  10  12   36.24    5.77
  -2  10  11    5.60    2.61
   2 -10 -11    2.59    1.57
  -2  10  11    4.95    1.93
  -2  10  11    6.19    2.14
  -2  10  11    6.22    2.63
  -2  10  10   11.91    3.52
   2 -10 -10    6.92    2.08
  -2  10  10   11.14    2.84
  -2  10  10   10.19    2.73
  -2  10  10   10.27    3.23
  -2  10   9    4.17    2.53
   2 -10  -9    1.41    1.07
  -2  10   9    2.77    1.66
  -2  10   9    0.86    0.91
  -2  10   9    0.42    1.30
  -2  10   8  123.70   10.80
  -2  10   8   94.75    8.28
  -2  10   8  102.21    8.31
  -2  10   8  117.01   10.60
  -2  10   7    8.39    3.31
  -2  10   7    3.69    1.55
   2 -10  -7    7.58    1.64
   2 -10  -7    3.38    1.37
  -2  10   7    4.06    1.60
  -2  10   7    4.87    1.83
   2 -10  -6   69.64    5.41
  -2  10   6   73.44    8.16
  -2  10   6   55.94    6.16
   2 -10  -6   48.75    5.14
  -2  10   6   61.85    6.40
  -2  10   6   70.61    8.06
   2 -10  -5   33.81    3.81
  -2  10   5   36.32    4.87
  -2  10   5   37.90    5.79
   2 -10  -5   23.62    3.96
  -2  10   5   28.72    4.38
  -2  10   5   36.93    4.88
  -2  10   5   43.90    5.98
  -2  10   4    2.10    1.20
  -2  10   4    1.33    1.38
   2 -10  -4    0.05    0.63
  -2  10   4    1.05    1.11
   2 -10  -4    0.12    0.73
  -2  10   4    1.22    1.31
  -2  10   4   -0.87    1.15
  -2  10   3    2.00    1.24
  -2  10   3    2.20    1.45
  -2  10   3    0.12    1.13
  -2  10   3    3.02    1.52
   2 -10  -3    1.07    0.64
  -2  10   3    0.98    0.66
  -2  10   2    0.19    0.72
  -2  10   2   -0.32    1.05
   2 -10  -2   -1.50    1.05
  -2  10   2   -0.71    1.20
   2 -10  -1    0.17    0.78
  -2  10   1   -0.25    0.69
   2 -10   0   17.88    2.68
  -2  10   0   17.72    3.02
  -2  10  -1   62.59    5.71
   2 -10   1   56.35    4.92
   2 -10   2   43.35    4.32
  -2  10  -2   47.08    4.98
   2 -10   3   57.32    4.89
  -2  10  -3   60.66    5.54
   2 -10   4    0.71    0.64
   2 -10   5    2.88    1.13
   2 -10   6   72.39    5.31
   2 -10   7    2.26    1.12
  -2  10  -8    5.04    1.81
   2 -10   8    7.96    1.80
  -2  10  -9   29.32    4.28
  -2  10  -9   34.26    5.61
   2 -10   9   33.75    3.72
  -2  10  -9   36.81    4.18
  -2  10 -10   72.49    7.00
  -2  10 -10   87.05    9.21
  -2  10 -10   79.11    6.08
  -2  10 -11    1.02    0.76
  -2  10 -11    2.72    1.48
  -2  10 -11    2.73    1.58
  -2  10 -12  112.94    9.23
  -2  10 -12  141.83   11.68
  -2  10 -12  125.14    7.98
  -2  10 -13    7.71    2.14
  -2  10 -13    8.04    2.77
  -2  10 -13   10.51    3.23
  -2  10 -14   57.70    7.51
  -2  10 -14   47.40    6.23
  -2  10 -14   49.66    5.43
  -2  10 -15    0.95    1.06
  -2  10 -15    1.52    1.81
  -2  10 -16    2.95    1.63
  -2  10 -16    4.95    2.10
  -2  10 -17    2.20    1.84
  -2  10 -17    1.35    1.63
  -2  10 -18    0.51    2.11
  -2  10 -18    5.98    2.78
  -2  10 -18    3.42    1.71
  -2  10 -19    1.64    1.38
  -2  10 -19   -0.55    1.10
  -2  10 -19   -0.26    0.97
  -2  10 -20    1.62    0.89
  -2  10 -20    4.42    2.28
  -2  10 -21   17.52    3.64
  -2  10 -21   10.46    2.90
  -2  10 -21   17.90    4.87
  -2  10 -22    3.82    1.71
  -2  10 -22    2.50    1.81
  -2  10 -22    0.92    1.14
  -2  10 -22    1.45    1.19
  -2  10 -23   -0.08    0.92
  -2  10 -23    0.19    0.87
  -2  10 -23    0.69    1.36
  -2  10 -24    0.80    1.01
  -2  10 -24    0.65    0.60
  -2  10 -25    4.79    1.82
   2  -9 -20   -0.40    0.39
   2  -9 -20   -0.65    0.56
   2  -9 -19   -0.14    0.35
   2  -9 -19   -0.04    0.27
  -2   9  19   -1.10    0.94
   2  -9 -18   -0.22    0.48
   2  -9 -18   -0.13    0.54
  -2   9  17   -0.51    0.83
   2  -9 -17    0.06    0.65
   2  -9 -17   -0.15    0.41
  -2   9  17    1.84    1.55
   2  -9 -16    0.11    0.54
  -2   9  16   -0.07    0.78
   2  -9 -16   -0.70    0.58
  -2   9  16    0.31    0.41
  -2   9  16    1.11    1.40
   2  -9 -15    0.93    0.81
  -2   9  15    0.55    1.01
   2  -9 -15    0.30    0.51
  -2   9  15    0.82    0.58
  -2   9  15    0.66    1.35
   2  -9 -14    2.26    1.13
  -2   9  14    1.51    1.76
   2  -9 -14    1.82    1.03
  -2   9  14    2.68    1.64
  -2   9  14    0.65    1.40
  -2   9  13   16.62    4.10
  -2   9  13   13.38    3.20
  -2   9  13   13.29    3.86
   2  -9 -13    9.12    2.20
  -2   9  12   19.05    4.62
  -2   9  12   17.37    3.53
  -2   9  12   20.34    3.58
   2  -9 -12   12.54    2.67
  -2   9  12   20.39    4.31
  -2   9  11   16.65    4.26
  -2   9  11   21.15    4.45
  -2   9  11   21.87    3.90
  -2   9  11   17.47    3.50
   2  -9 -11   11.99    2.63
  -2   9  10    3.04    1.99
  -2   9  10    5.62    2.41
   2  -9 -10    7.06    1.98
  -2   9  10    6.39    2.10
  -2   9  10    4.19    1.40
   2  -9  -9   27.60    3.87
  -2   9   9   22.41    4.67
  -2   9   9   19.77    3.64
  -2   9   9   23.09    3.89
  -2   9   9   19.72    4.56
  -2   9   8    6.07    2.42
  -2   9   8    8.60    3.06
   2  -9  -8    4.24    1.48
  -2   9   8    3.82    1.80
  -2   9   8    3.75    1.34
  -2   9   7   13.50    3.61
  -2   9   7   17.55    3.97
   2  -9  -7   15.73    2.48
   2  -9  -7   14.38    2.49
  -2   9   7   12.73    2.80
  -2   9   7   12.27    2.79
   2  -9  -6   13.48    2.27
   2  -9  -6   15.28    2.46
  -2   9   6   16.06    3.29
  -2   9   6   17.69    3.79
  -2   9   6   12.09    2.49
  -2   9   6   14.83    3.74
  -2   9   5   36.52    4.67
   2  -9  -5   35.53    3.66
   2  -9  -4   18.72    2.57
  -2   9   4   21.94    3.61
   2  -9  -3   37.26    3.67
  -2   9   3   37.70    4.58
   2  -9  -2  147.13    7.34
  -2   9   2  161.48    9.17
   2  -9  -1  247.66    9.61
  -2   9   1  269.37   11.59
   2  -9   0   20.32    2.84
  -2   9   0   20.08    3.15
   2  -9   1   96.42    5.96
  -2   9  -1   97.66    6.71
   2  -9   2  224.27    9.06
  -2   9  -2  226.58   10.08
   2  -9   3  161.88    7.71
  -2   9  -3  155.97    8.35
   2  -9   4    9.18    1.91
  -2   9  -4    8.78    2.03
   2  -9   5    4.55    1.31
   2  -9   6   23.11    2.82
  -2   9  -6   22.94    3.31
   2  -9   7   13.26    2.15
  -2   9  -7   12.57    2.59
   2  -9   8   42.81    3.81
  -2   9  -8   37.98    4.71
   2  -9   9    3.01    1.10
  -2   9  -9    1.10    1.12
  -2   9 -10    6.08    1.76
  -2   9 -11   65.61    6.66
  -2   9 -12    0.71    0.69
  -2   9 -12    1.44    1.03
  -2   9 -13   59.93    6.62
  -2   9 -13   61.88    7.56
  -2   9 -13   54.28    5.20
  -2   9 -14   70.69    7.46
  -2   9 -14   75.21    8.35
  -2   9 -14   62.30    5.91
  -2   9 -15   99.05    9.15
  -2   9 -15  112.74    9.96
  -2   9 -15   92.99    7.25
  -2   9 -16   -0.78    1.16
  -2   9 -16    2.24    1.67
  -2   9 -17    0.41    0.76
  -2   9 -17    1.88    1.66
  -2   9 -18   22.56    5.04
  -2   9 -18   33.01    7.45
  -2   9 -18   19.66    3.63
  -2   9 -19    6.24    2.55
  -2   9 -19    8.22    3.41
  -2   9 -19    5.17    1.86
  -2   9 -20   -1.79    1.67
  -2   9 -20    1.19    1.45
  -2   9 -20    2.15    2.19
  -2   9 -20    5.38    2.67
  -2   9 -21   26.95    6.20
  -2   9 -21   27.88    5.17
  -2   9 -21   25.98    4.58
  -2   9 -21   29.13    6.49
  -2   9 -22    2.50    1.65
  -2   9 -22    6.62    3.04
  -2   9 -22    5.41    2.97
  -2   9 -22    3.66    1.84
  -2   9 -23   -1.08    1.34
  -2   9 -23    0.04    1.23
  -2   9 -23   -1.61    1.16
  -2   9 -23    0.49    1.29
  -2   9 -24    4.51    1.66
  -2   9 -24    3.13    1.38
  -2   9 -24    0.68    0.81
  -2   9 -25    9.80    2.27
  -2   9 -25    7.63    2.26
   2  -8 -21   22.55    2.29
  -2   8  21   17.55    2.70
   2  -8 -20    4.01    1.13
   2  -8 -20    3.92    1.05
   2  -8 -19    1.11    0.63
   2  -8 -19   -0.19    0.41
  -2   8  19    0.84    1.15
   2  -8 -18   34.61    3.95
   2  -8 -18   30.06    3.55
  -2   8  18   38.75    5.64
  -2   8  17   52.18    6.22
   2  -8 -17   52.07    5.04
   2  -8 -17   45.05    4.66
  -2   8  17   52.40    6.67
  -2   8  16   46.93    6.30
  -2   8  16   32.49    4.54
   2  -8 -16   39.65    4.52
  -2   8  16   40.82    6.46
  -2   8  15   26.52    4.87
  -2   8  15   20.07    3.57
   2  -8 -15   24.47    3.69
  -2   8  15   24.68    5.08
  -2   8  14    1.63    1.01
  -2   8  14    0.65    1.14
  -2   8  13   10.39    3.26
  -2   8  13    8.70    2.37
  -2   8  13    9.13    3.23
   2  -8 -12   52.43    5.64
  -2   8  12   58.25    7.65
  -2   8  12   48.58    5.83
  -2   8  12   50.03    5.73
  -2   8  12   43.27    6.66
  -2   8  11  148.65   12.25
  -2   8  11  185.29   13.32
  -2   8  11  156.75   10.13
  -2   8  11  166.81   10.65
  -2   8  10    7.01    2.22
  -2   8  10   11.10    3.45
   2  -8 -10   10.54    2.26
  -2   8  10    7.03    2.14
  -2   8  10   10.49    2.64
   2  -8  -9   82.28    6.15
  -2   8   9   74.41    8.22
  -2   8   9   65.46    6.43
  -2   8   9   71.10    8.03
   2  -8  -8   30.35    3.50
   2  -8  -7  129.63    6.93
   2  -8  -6   28.44    3.15
   2  -8  -5   16.83    2.36
   2  -8  -4    1.50    0.73
   2  -8  -3  112.74    5.54
  -2   8   2   60.37    5.23
  -2   8   1  337.77   12.02
  -2   8   0  353.04   12.16
  -2   8  -1   23.67    3.18
  -2   8  -2   67.10    5.05
   2  -8   3    2.97    0.99
  -2   8  -3    2.55    1.05
  -2   8  -4   25.97    3.12
   2  -8   4   25.80    2.80
  -2   8  -4   27.89    3.29
  -2   8  -5   18.25    2.77
   2  -8   5   21.28    2.53
  -2   8  -5   20.96    2.83
  -2   8  -6   74.22    5.72
   2  -8   6   81.45    4.89
  -2   8  -7    2.97    1.38
   2  -8   7    2.27    0.89
  -2   8  -8   26.60    3.71
   2  -8   8   27.73    2.78
  -2   8  -9    2.77    1.44
   2  -8   9    2.39    0.84
  -2   8 -10   41.63    4.88
  -2   8 -11    0.58    1.07
  -2   8 -12   19.97    3.66
  -2   8 -13   16.66    3.37
  -2   8 -14   16.78    3.55
  -2   8 -14   13.95    2.71
  -2   8 -15    2.18    1.57
  -2   8 -15   -0.87    1.48
  -2   8 -16   37.42    4.75
  -2   8 -16   42.71    6.81
  -2   8 -16   51.74    6.43
  -2   8 -17   22.07    3.98
  -2   8 -17   28.34    5.55
  -2   8 -17   42.02    8.48
  -2   8 -17   36.12    5.48
  -2   8 -18    9.28    3.28
  -2   8 -18   12.04    4.83
  -2   8 -18    5.81    2.04
  -2   8 -19   50.83    7.28
  -2   8 -19   58.23    9.63
  -2   8 -19   33.66    4.61
  -2   8 -20   10.04    3.82
  -2   8 -20   10.25    3.27
  -2   8 -20   15.62    4.45
  -2   8 -20    7.88    2.34
  -2   8 -20    1.84    0.68
  -2   8 -21    8.60    2.99
  -2   8 -21   11.15    4.10
  -2   8 -21    8.28    2.32
  -2   8 -21   12.65    4.41
  -2   8 -21   17.16    4.05
  -2   8 -22   10.76    3.46
  -2   8 -22   10.07    3.05
  -2   8 -22    8.27    2.26
  -2   8 -22   12.81    4.12
  -2   8 -22    9.74    2.85
  -2   8 -23   12.73    3.25
  -2   8 -23   10.08    2.41
  -2   8 -23    9.59    2.62
  -2   8 -23   14.40    4.01
  -2   8 -24    2.03    1.53
  -2   8 -24    0.74    0.39
  -2   8 -24    1.34    1.24
  -2   8 -24    1.60    0.90
  -2   8 -25    3.30    1.31
  -2   8 -25    1.90    0.88
  -2   8 -25    2.32    1.54
  -2   8 -26    3.06    1.50
  -2   8 -26    2.33    1.08
   2  -7 -22   10.04    1.60
   2  -7 -22    8.00    1.36
  -2   7  22   12.95    2.46
   2  -7 -21    5.51    1.36
   2  -7 -21    5.37    1.40
  -2   7  21    6.30    1.97
   2  -7 -20    8.60    1.82
   2  -7 -20    8.72    1.93
  -2   7  20    7.05    2.34
  -2   7  19   -0.40    1.32
  -2   7  18    4.18    2.12
  -2   7  17   16.55    3.79
  -2   7  17   13.61    3.85
  -2   7  16   13.89    3.83
  -2   7  16   10.53    2.68
  -2   7  16   10.68    3.33
  -2   7  15    4.49    2.37
  -2   7  15    1.38    1.38
  -2   7  15    1.35    0.83
   2  -7 -14   -0.04    0.75
  -2   7  14    1.61    1.19
  -2   7  14   -1.12    1.94
  -2   7  14   -0.11    0.99
  -2   7  13   51.54    7.14
  -2   7  13   47.81    5.59
  -2   7  13   38.01    6.39
  -2   7  12    1.52    1.07
  -2   7  12    6.50    2.56
   2  -7 -12    5.05    1.37
  -2   7  12    5.23    1.72
  -2   7  12    6.65    2.10
  -2   7  11   77.68    8.36
  -2   7  11   80.81    7.03
  -2   7  11   63.27    7.81
   2  -7 -10    1.12    0.51
   2  -7  -9   77.09    5.46
   2  -7  -8   63.99    4.76
   2  -7  -7    0.38    0.45
   2  -7  -6   41.81    3.57
   2  -7  -5   63.75    4.14
   2  -7  -4    1.36    0.62
   2  -7  -3   14.17    1.82
   2  -7  -2  334.78    8.35
   2  -7  -1  162.89    5.54
  -2   7   1  195.12    8.46
  -2   7   0    0.93    0.81
  -2   7  -1  204.88    8.31
  -2   7  -2  650.37   14.43
  -2   7  -3   44.85    3.90
  -2   7  -3   50.89    4.17
  -2   7  -4  161.01    7.06
  -2   7  -4  148.52    7.01
  -2   7  -5    1.73    0.87
   2  -7   5    2.05    0.82
  -2   7  -5    2.54    1.31
   2  -7   6   39.56    3.14
  -2   7  -6   33.97    3.72
   2  -7   7  180.05    6.52
  -2   7  -7  174.84    8.57
   2  -7   8    1.60    0.66
  -2   7  -8    1.81    1.02
  -2   7  -9   66.02    5.76
  -2   7 -10   50.53    5.22
  -2   7 -11  356.24   13.99
  -2   7 -12   29.58    4.19
  -2   7 -13    4.02    1.75
  -2   7 -14   11.77    2.93
  -2   7 -15   12.40    3.16
  -2   7 -16   14.58    3.11
  -2   7 -16   14.56    3.95
  -2   7 -16   21.47    5.86
  -2   7 -16    8.73    1.90
  -2   7 -16   23.23    4.24
  -2   7 -17    5.43    2.20
  -2   7 -17    8.06    3.08
  -2   7 -17   11.12    4.34
  -2   7 -17    6.53    2.33
  -2   7 -17   10.46    3.02
  -2   7 -18    0.16    0.73
  -2   7 -18   -0.66    1.22
  -2   7 -18    1.52    1.53
  -2   7 -18   -0.84    1.10
  -2   7 -18    0.73    0.68
  -2   7 -19    3.66    2.11
  -2   7 -19    3.25    2.09
  -2   7 -19    3.63    1.76
  -2   7 -19    0.31    0.96
  -2   7 -20    0.41    1.21
  -2   7 -20    0.15    0.86
  -2   7 -20    2.78    2.61
  -2   7 -20    0.87    0.54
  -2   7 -20   -1.66    1.82
  -2   7 -21   -0.74    1.05
  -2   7 -21   -1.46    1.27
  -2   7 -21    0.73    0.87
  -2   7 -21    0.50    1.67
  -2   7 -22   -0.40    1.40
  -2   7 -22    1.46    1.46
  -2   7 -22    0.26    0.56
  -2   7 -22    1.28    1.84
  -2   7 -22    1.80    1.50
  -2   7 -23    4.25    2.09
  -2   7 -23    0.75    0.69
  -2   7 -23    1.11    1.99
  -2   7 -23    1.12    0.96
  -2   7 -24   -1.68    1.62
  -2   7 -24    0.09    0.58
  -2   7 -24   -0.82    1.65
  -2   7 -24   -4.65    2.30
  -2   7 -25   -0.10    0.68
  -2   7 -25   -0.28    0.70
  -2   7 -25   -1.48    1.54
  -2   7 -26    2.53    1.28
  -2   7 -26    2.67    1.44
  -2   7 -26    1.23    0.76
   2  -6 -23   -0.35    0.46
  -2   6  23    0.07    0.65
   2  -6 -23    1.10    0.75
   2  -6 -23    0.51    0.42
  -2   6  22    2.09    1.16
   2  -6 -22    2.18    1.11
   2  -6 -22    1.23    0.56
  -2   6  21   -0.51    1.40
   2  -6 -21    1.01    0.93
   2  -6 -21    0.56    0.56
   2  -6 -20   50.79    5.92
  -2   6  20   52.44    6.84
   2  -6 -19   47.14    6.03
  -2   6  19   57.02    7.42
   2  -6 -18   -0.32    1.30
  -2   6  17    2.12    1.01
   2  -6 -17    1.02    1.06
  -2   6  16   10.56    3.11
   2  -6 -16    7.83    2.67
  -2   6  15  129.37   11.34
   2  -6 -15  118.61   10.29
  -2   6  14   -1.39    1.82
  -2   6  14    1.53    1.21
   2  -6 -14   -0.04    1.06
  -2   6  13   -2.59    2.04
  -2   6  13    0.95    0.84
   2  -6 -13   -0.70    1.27
   2  -6 -12   23.24    3.25
   2  -6 -11  184.18    8.57
   2  -6 -10   16.93    2.60
   2  -6  -9    6.35    1.48
   2  -6  -8  131.43    6.33
   2  -6  -7   73.75    4.65
   2  -6  -6  158.08    6.35
   2  -6  -5   33.96    2.83
   2  -6  -4    6.70    1.33
   2  -6  -3  194.66    6.20
   2  -6  -2   83.44    3.89
   2  -6  -1    4.07    0.83
  -2   6   0   37.07    3.30
   2  -6   0   32.31    2.14
   2  -6   1   21.61    1.65
  -2   6  -1   24.96    2.62
  -2   6  -1   22.83    2.30
  -2   6  -2  301.69    8.95
  -2   6  -2  277.58    8.29
  -2   6  -2  289.83    7.53
  -2   6  -3  147.45    6.10
  -2   6  -3  130.97    5.99
  -2   6  -3  142.42    5.21
  -2   6  -4  105.35    5.22
  -2   6  -4  100.16    5.43
  -2   6  -4  100.63    4.50
  -2   6  -5  227.10    7.61
  -2   6  -5  217.36    6.83
   2  -6   6   35.17    2.63
  -2   6  -6   35.27    2.83
  -2   6  -6   32.14    3.40
   2  -6   7   14.07    1.66
  -2   6  -7   14.68    1.92
  -2   6  -7   13.03    2.30
   2  -6   8   14.52    1.60
  -2   6  -8   10.76    2.21
  -2   6  -8   12.56    1.82
  -2   6  -9   20.05    3.00
  -2   6  -9   24.08    2.66
  -2   6 -10   82.24    6.40
  -2   6 -10   90.18    5.19
  -2   6 -11  115.69    7.91
  -2   6 -11  121.65    6.30
  -2   6 -12   29.32    3.20
  -2   6 -12   29.88    4.16
  -2   6 -13    5.99    1.54
  -2   6 -13    8.37    2.32
  -2   6 -14  238.72    9.92
  -2   6 -14  259.57   12.70
  -2   6 -15   76.39    7.17
  -2   6 -15   69.44    5.62
  -2   6 -16   22.87    3.24
  -2   6 -16   22.68    4.11
  -2   6 -16   15.42    2.84
  -2   6 -16   24.31    5.92
  -2   6 -16   19.97    4.54
  -2   6 -17   52.76    5.49
  -2   6 -17   94.53   11.69
  -2   6 -17   73.10    8.63
  -2   6 -17   72.50    7.06
  -2   6 -17   96.37    8.46
  -2   6 -18   -0.22    1.04
  -2   6 -18   -0.62    1.31
  -2   6 -18    1.90    1.71
  -2   6 -18    0.72    0.98
  -2   6 -18    2.47    1.75
  -2   6 -19    2.87    1.65
  -2   6 -19    0.38    1.41
  -2   6 -19    3.54    3.10
  -2   6 -19    4.53    1.96
  -2   6 -19    2.70    2.27
  -2   6 -19    2.49    1.49
  -2   6 -20    1.23    1.84
  -2   6 -20    6.52    3.41
  -2   6 -20    0.92    1.08
  -2   6 -20    1.90    2.20
  -2   6 -20    0.84    0.88
  -2   6 -21    0.13    1.64
  -2   6 -21    2.89    2.14
  -2   6 -21   -0.81    1.14
  -2   6 -21    0.96    0.88
  -2   6 -21   -2.41    2.45
  -2   6 -22    3.89    2.14
  -2   6 -22    4.52    2.40
  -2   6 -22    3.30    1.64
  -2   6 -22    3.80    2.07
  -2   6 -23   23.17    4.31
  -2   6 -23   24.71    5.55
  -2   6 -23   27.14    4.34
  -2   6 -23   25.02    4.81
  -2   6 -24    0.88    1.36
  -2   6 -24    1.60    1.39
  -2   6 -24    4.08    1.71
  -2   6 -24    6.07    2.37
  -2   6 -25    0.73    0.91
  -2   6 -25   -1.32    1.15
  -2   6 -25    0.21    0.88
  -2   6 -26   -1.34    0.96
  -2   6 -26   -0.44    0.99
  -2   6 -27   -0.17    0.47
  -2   6 -27   -0.23    0.75
   2  -5 -24    0.24    0.47
  -2   5  24   -0.44    0.93
   2  -5 -23    3.06    0.88
  -2   5  23    1.54    0.60
   2  -5 -23    2.19    1.29
  -2   5  22    0.19    1.33
   2  -5 -22    3.01    1.45
   2  -5 -21    2.40    1.39
   2  -5 -20    3.25    1.68
   2  -5 -19    4.75    2.21
   2  -5 -18    1.89    1.60
   2  -5 -17   35.45    6.00
   2  -5 -16   88.67    6.91
  -2   5  16   71.99    8.38
   2  -5 -16   76.72    8.53
   2  -5 -15   51.83    5.18
  -2   5  15   46.29    6.62
   2  -5 -15   47.30    6.61
  -2   5  14   20.99    3.67
   2  -5 -14   24.00    3.45
   2  -5 -14   32.09    3.86
   2  -5 -13   43.01    4.51
   2  -5 -13   58.64    4.91
   2  -5 -12   54.81    4.81
   2  -5 -12   76.08    5.40
   2  -5 -11   35.50    3.71
   2  -5 -11   43.98    3.98
   2  -5 -10  101.95    5.96
   2  -5 -10  120.86    6.37
   2  -5  -9   84.99    5.02
   2  -5  -9   68.33    4.67
   2  -5  -8  203.56    7.67
   2  -5  -8  258.66    8.26
   2  -5  -7   10.59    1.64
   2  -5  -7   11.85    1.74
   2  -5  -6  144.95    5.74
   2  -5  -6  150.29    5.78
   2  -5  -5  417.31    9.21
   2  -5  -4  188.65    5.80
   2  -5  -3  560.59    9.58
   2  -5  -2  469.59    8.41
   2  -5  -1  422.21    7.49
  -2   5   0    3.60    0.95
   2  -5   0    2.93    0.66
  -2   5  -1  467.41    9.06
  -2   5  -1  437.86    9.52
  -2   5  -1  450.75   10.01
   2  -5   1  438.99    6.91
  -2   5  -2  116.53    4.49
  -2   5  -2  109.39    5.03
   2  -5   2  109.78    3.27
  -2   5  -2  116.86    5.09
  -2   5  -2  119.14    8.64
  -2   5  -3    4.64    1.09
  -2   5  -3    4.60    0.89
  -2   5  -3    4.77    1.05
  -2   5  -3    4.84    1.75
  -2   5  -4   82.98    3.96
  -2   5  -4   76.44    4.53
  -2   5  -4   82.24    4.09
  -2   5  -4   76.01    6.87
  -2   5  -5  283.27    8.91
  -2   5  -5  299.09    7.69
  -2   5  -5  276.72   13.26
  -2   5  -6  715.13   15.15
  -2   5  -6  721.02   21.49
   2  -5   6  740.44   10.39
  -2   5  -7    7.18    1.74
  -2   5  -7    7.35    1.30
   2  -5   7    6.66    1.02
  -2   5  -8   11.04    1.64
  -2   5  -8   11.72    2.12
  -2   5  -9   73.14    5.34
  -2   5  -9   78.95    4.57
  -2   5 -10   21.38    3.11
  -2   5 -10   19.05    2.42
  -2   5 -11  130.89    6.38
  -2   5 -11  141.28    8.04
  -2   5 -12   48.10    5.20
  -2   5 -12   48.68    4.11
  -2   5 -13   13.20    2.17
  -2   5 -13   11.95    2.52
  -2   5 -14   25.14    3.78
  -2   5 -14   23.10    3.07
  -2   5 -15    3.99    1.30
  -2   5 -15    4.37    1.94
  -2   5 -16   46.99    4.71
  -2   5 -16   40.08    5.21
  -2   5 -17    1.75    1.09
  -2   5 -17    6.81    3.25
  -2   5 -17    7.14    2.76
  -2   5 -17    4.97    1.84
  -2   5 -17    5.85    1.82
  -2   5 -18   -1.05    1.61
  -2   5 -18   -1.48    1.80
  -2   5 -18    0.76    1.20
  -2   5 -18    0.55    0.90
  -2   5 -18   -1.51    1.50
  -2   5 -18    0.02    1.67
  -2   5 -19   77.43    7.76
  -2   5 -19   83.62    9.11
  -2   5 -19   73.90   10.34
  -2   5 -19  103.97    7.65
  -2   5 -19   66.22    8.55
  -2   5 -19   78.75   10.77
  -2   5 -20    2.88    2.37
  -2   5 -20    3.17    2.06
  -2   5 -20    2.08    1.49
  -2   5 -20    2.94    2.30
  -2   5 -20    4.19    2.59
  -2   5 -21    0.00    1.01
  -2   5 -21   -0.34    0.68
  -2   5 -21   -0.01    1.13
  -2   5 -21   -0.37    1.95
  -2   5 -22    5.21    2.58
  -2   5 -22    7.78    2.54
  -2   5 -22    7.58    3.30
  -2   5 -22    4.92    1.90
  -2   5 -23   -0.18    0.90
  -2   5 -23    0.73    0.69
  -2   5 -24    5.38    2.22
  -2   5 -24    6.37    2.24
  -2   5 -24    3.95    2.12
  -2   5 -25   19.05    3.73
  -2   5 -25   14.78    3.56
  -2   5 -25   19.02    3.45
  -2   5 -26    5.29    2.03
  -2   5 -26    7.76    2.03
  -2   5 -27    0.76    0.69
  -2   5 -27    5.12    1.47
   2  -4 -25    0.07    0.43
  -2   4  25   -1.17    0.99
  -2   4  24   -2.42    1.44
   2  -4 -24    0.34    0.57
   2  -4 -23    2.99    1.55
   2  -4 -22    1.05    0.87
   2  -4 -21    8.72    2.90
   2  -4 -20   14.76    3.66
   2  -4 -19   14.51    4.07
   2  -4 -18   62.92    7.89
   2  -4 -17    2.82    1.22
   2  -4 -17    2.03    1.20
   2  -4 -17    1.76    1.61
  -2   4  17   -1.90    3.40
   2  -4 -16   15.40    2.87
   2  -4 -16   20.87    3.29
   2  -4 -16   14.78    3.83
  -2   4  16   10.58    4.73
   2  -4 -15  139.75    8.36
  -2   4  15  125.15   16.35
   2  -4 -14   45.95    4.60
   2  -4 -14   64.43    5.15
   2  -4 -13   40.77    4.15
   2  -4 -13   51.97    4.38
   2  -4 -12   10.87    2.02
   2  -4 -12   12.99    2.17
   2  -4 -11   14.35    2.24
   2  -4 -11   17.75    2.41
   2  -4 -10   23.59    2.74
   2  -4 -10   30.77    3.10
   2  -4  -9  387.25   10.40
   2  -4  -9  477.46   11.08
   2  -4  -8   28.20    2.72
   2  -4  -8   34.13    2.89
   2  -4  -7   23.60    2.34
   2  -4  -7   31.89    2.62
   2  -4  -6    7.91    1.25
   2  -4  -6    9.64    2.34
   2  -4  -6    9.33    1.36
   2  -4  -5   35.27    4.44
   2  -4  -5   33.47    2.35
   2  -4  -5   40.27    2.61
   2  -4  -4  120.78    8.12
   2  -4  -4  131.16    4.50
   2  -4  -4  124.33    4.19
   2  -4  -3  178.36    9.92
   2  -4  -3  177.91    4.95
   2  -4  -2  346.34    6.54
   2  -4  -2  373.35   14.26
   2  -4  -1  271.77   12.13
   2  -4  -1  252.13    5.34
  -2   4   0  199.68    5.85
  -2   4   0  196.70    5.60
   2  -4   0  204.40    4.62
  -2   4  -1  365.81    8.16
  -2   4  -1  364.50    7.51
  -2   4  -1  341.77    7.71
   2  -4   1  354.26    5.95
  -2   4  -2  660.95   10.27
  -2   4  -2  681.54   11.58
   2  -4   2  721.50   19.78
  -2   4  -2  622.33   10.35
  -2   4  -3  100.69    4.11
  -2   4  -3  107.12    4.97
  -2   4  -3  101.55    7.22
  -2   4  -3   95.03    4.04
  -2   4  -4   16.60    2.08
  -2   4  -4   19.95    1.84
   2  -4   4   17.25    3.19
  -2   4  -4   15.02    1.63
  -2   4  -5  494.98   11.15
  -2   4  -5  519.17    9.66
  -2   4  -5  488.17   15.71
  -2   4  -6  953.25   13.39
  -2   4  -6  883.03   16.00
  -2   4  -6  839.78   20.58
  -2   4  -6  813.22    9.19
   2  -4   6  969.75   23.52
  -2   4  -7   31.12    3.23
  -2   4  -7   33.28    2.62
   2  -4   7   31.68    4.22
  -2   4  -7   29.28    1.93
   2  -4   7   30.23    4.65
  -2   4  -7   32.09    4.08
  -2   4  -8   80.55    4.30
  -2   4  -8   78.47    5.11
  -2   4  -8   71.58    3.35
  -2   4  -8   83.29    6.63
   2  -4   8   75.38    6.58
  -2   4  -9  101.74    6.32
  -2   4  -9  104.74    4.32
  -2   4 -10   31.96    3.66
  -2   4 -10   35.21    2.72
  -2   4 -11   46.17    4.46
  -2   4 -11   42.22    3.22
  -2   4 -12   33.98    3.98
  -2   4 -12   31.90    2.99
  -2   4 -13   46.11    4.74
  -2   4 -13   44.70    3.75
  -2   4 -14    0.37    0.71
  -2   4 -14    0.43    0.38
  -2   4 -15    9.05    2.42
  -2   4 -15    9.33    1.93
  -2   4 -16   43.26    5.15
  -2   4 -16   39.79    4.02
  -2   4 -17   17.90    4.14
  -2   4 -17   23.95    3.99
  -2   4 -17   18.66    5.03
  -2   4 -17   26.96    5.48
  -2   4 -17   22.27    3.15
  -2   4 -18  117.22   10.36
  -2   4 -18  115.99   12.43
  -2   4 -18  142.69    8.14
  -2   4 -18  128.02   13.38
  -2   4 -18  106.90   10.49
  -2   4 -19    1.09    2.06
  -2   4 -19    1.93    2.06
  -2   4 -19    1.20    1.04
  -2   4 -19   -1.38    1.21
  -2   4 -19    0.86    1.38
  -2   4 -20   26.41    5.45
  -2   4 -20   27.99    4.81
  -2   4 -20   23.15    5.69
  -2   4 -20   20.93    4.72
  -2   4 -21    1.43    1.12
  -2   4 -21    0.93    1.02
  -2   4 -21    1.37    1.25
  -2   4 -21   -2.16    2.15
  -2   4 -22    0.95    0.79
  -2   4 -22    0.80    0.94
  -2   4 -22   -0.32    1.47
  -2   4 -23    3.79    1.86
  -2   4 -23    5.26    2.15
  -2   4 -23    5.50    2.32
  -2   4 -24   -0.79    1.02
  -2   4 -24   -0.20    0.90
  -2   4 -24    0.37    0.80
  -2   4 -25    3.31    1.68
  -2   4 -25    3.22    1.33
  -2   4 -26    3.98    1.62
  -2   4 -26    3.63    1.26
  -2   4 -27    0.72    0.79
  -2   4 -27   -0.27    0.43
   2  -3 -26    0.93    0.57
   2  -3 -25    2.23    1.12
   2  -3 -24    3.61    1.85
   2  -3 -23   20.16    3.98
   2  -3 -22    0.10    0.98
   2  -3 -21   -0.30    1.10
  -2   3  20   32.33    9.15
   2  -3 -20   31.99    5.66
   2  -3 -19    9.54    3.25
  -2   3  19   12.64    5.17
   2  -3 -18   16.35    3.02
   2  -3 -18   25.03    3.84
  -2   3  18   14.98    5.55
   2  -3 -18   16.09    4.39
   2  -3 -17    1.69    0.81
   2  -3 -17    2.65    1.23
   2  -3 -17    0.24    0.81
  -2   3  17   -0.21    2.94
   2  -3 -16    9.89    2.11
   2  -3 -16   12.06    2.30
   2  -3 -16    6.05    2.24
  -2   3  16    3.18    1.50
   2  -3 -15   90.02    6.37
   2  -3 -15   97.51    6.18
   2  -3 -14  162.48    8.28
   2  -3 -14  179.84    8.03
   2  -3 -13  147.05    7.46
   2  -3 -13  159.05    7.34
   2  -3 -12   34.45    3.46
   2  -3 -12   40.48    3.52
   2  -3 -11   75.37    4.85
   2  -3 -11   76.66    4.56
   2  -3 -10 1128.61   17.78
   2  -3 -10 1179.67   16.94
   2  -3  -9  509.07   11.12
   2  -3  -9  506.35   10.66
   2  -3  -8  162.98    5.49
   2  -3  -8  169.96    5.80
   2  -3  -8  163.73    5.97
   2  -3  -7  131.43    4.56
   2  -3  -7  129.86    6.99
   2  -3  -7  123.61    4.87
   2  -3  -7  132.54    8.05
   2  -3  -7  137.65    4.94
   2  -3  -6    0.74    0.37
   2  -3  -6   -0.16    0.26
   2  -3  -6    0.38    0.36
   2  -3  -6    0.72    0.43
   2  -3  -6    0.33    0.39
   2  -3  -5    2.72    0.72
   2  -3  -5    2.20    0.99
   2  -3  -5    2.00    0.66
   2  -3  -4   57.60    2.54
   2  -3  -4   64.76    5.41
   2  -3  -4   66.77    2.95
   2  -3  -3  147.39    8.17
   2  -3  -3  140.20    4.10
   2  -3  -2  108.28    6.89
   2  -3  -2   94.46    3.27
  -2   3   1 1404.83   14.19
   2  -3  -1 1431.97   12.11
  -2   3   0  368.69    7.00
  -2   3  -1  837.56   11.88
  -2   3  -1  834.88   10.63
  -2   3  -2  654.03    9.50
  -2   3  -2  690.26   10.98
   2  -3   2  679.91   17.20
  -2   3  -3   67.81    3.63
  -2   3  -3   65.98    3.08
  -2   3  -3   60.40    2.75
   2  -3   3   69.64    5.43
  -2   3  -4 1849.95   19.67
  -2   3  -4 1841.57   16.59
  -2   3  -4 1817.80   15.42
  -2   3  -5   18.58    2.16
  -2   3  -5   19.63    1.86
   2  -3   5   21.03    3.06
  -2   3  -6   21.99    2.53
   2  -3   6   24.84    3.33
   2  -3   6   20.25    3.29
   2  -3   6   22.86    3.12
  -2   3  -6   20.70    1.56
  -2   3  -7   21.20    2.44
   2  -3   7   22.28    3.62
   2  -3   7   23.20    3.18
  -2   3  -7   21.19    1.72
   2  -3   7   21.08    2.90
   2  -3   8  392.40   12.94
  -2   3  -8  394.31    7.99
   2  -3   8  369.05   12.38
  -2   3  -9  816.90   16.42
  -2   3  -9  793.99   12.31
  -2   3 -10 1126.75   20.02
  -2   3 -10 1078.49   15.34
  -2   3 -11   10.84    2.13
  -2   3 -11   11.02    1.76
  -2   3 -12    3.46    1.21
  -2   3 -12    3.59    1.06
  -2   3 -13   10.79    2.16
  -2   3 -13   11.24    1.95
  -2   3 -14    4.81    1.51
  -2   3 -14    4.41    1.29
  -2   3 -15   47.89    5.02
  -2   3 -15   56.05    4.71
  -2   3 -16  156.61    8.22
  -2   3 -17  103.65   11.11
  -2   3 -17   98.78    9.17
  -2   3 -17  101.13    9.86
  -2   3 -18   94.40   10.84
  -2   3 -18   89.27    9.29
  -2   3 -18   93.23    9.87
  -2   3 -19   10.60    3.94
  -2   3 -19   11.14    3.12
  -2   3 -19   17.52    3.05
  -2   3 -19   11.91    3.55
  -2   3 -20    2.55    1.95
  -2   3 -20    0.37    1.02
  -2   3 -20   -0.76    2.09
  -2   3 -21    9.74    3.10
  -2   3 -21   13.44    3.38
  -2   3 -21    5.73    0.95
  -2   3 -21    9.30    3.63
  -2   3 -22    0.99    1.72
  -2   3 -22    1.03    0.98
  -2   3 -22   -0.14    1.17
  -2   3 -23    2.07    1.25
  -2   3 -23    2.88    1.56
  -2   3 -23   -0.22    1.46
  -2   3 -24   11.82    2.90
  -2   3 -24   10.35    3.21
  -2   3 -25   -0.32    0.81
  -2   3 -25    0.08    0.97
  -2   3 -26    5.87    1.61
  -2   3 -26    6.75    2.19
  -2   3 -27    2.87    1.17
  -2   3 -27    0.94    0.78
  -2   3 -27    2.35    0.96
   2  -2 -26    0.46    0.44
   2  -2 -26    0.11    0.45
   2  -2 -25   13.26    3.02
   2  -2 -24    1.37    1.28
   2  -2 -23    7.39    2.74
  -2   2  22   17.05    6.74
   2  -2 -22   16.64    4.23
   2  -2 -21   18.01    4.15
  -2   2  21   14.07    5.65
  -2   2  20   28.41    8.48
   2  -2 -20   29.57    5.59
   2  -2 -19   -0.24    0.96
  -2   2  19   -0.85    2.67
   2  -2 -19    2.71    1.32
   2  -2 -18    8.81    2.91
   2  -2 -18   11.55    3.36
  -2   2  18    8.62    4.35
   2  -2 -18   15.46    2.95
   2  -2 -18   21.49    3.33
   2  -2 -17   12.61    3.37
   2  -2 -17   21.11    3.32
   2  -2 -17   25.89    3.37
   2  -2 -17   13.50    3.73
  -2   2  17   15.42    5.47
   2  -2 -16   40.31    4.10
   2  -2 -16   34.13    4.04
   2  -2 -15    1.55    0.96
   2  -2 -15    1.60    0.80
   2  -2 -14   26.34    3.28
   2  -2 -14   28.33    3.12
   2  -2 -13  133.07    6.83
   2  -2 -13  124.66    6.19
   2  -2 -12   84.16    5.27
   2  -2 -12   83.60    4.65
   2  -2 -11  221.62    7.87
   2  -2 -11  231.28    7.39
   2  -2 -11  237.65    8.27
   2  -2 -10  102.09    5.01
   2  -2 -10  101.69    4.74
   2  -2 -10  103.18    5.22
   2  -2  -9   31.87    2.66
   2  -2  -9   32.21    2.77
   2  -2  -9   31.92    2.55
   2  -2  -8    4.94    1.00
   2  -2  -8    4.26    0.91
   2  -2  -7   26.95    2.11
   2  -2  -7   29.36    2.18
   2  -2  -7   28.83    2.93
   2  -2  -6  557.07    8.71
   2  -2  -6  583.65   13.51
   2  -2  -6  569.89    8.91
   2  -2  -5  437.11    6.86
   2  -2  -5  433.73   11.67
   2  -2  -5  440.90    7.33
   2  -2  -4   29.55    3.10
   2  -2  -3 2045.68   25.58
   2  -2  -2  151.89    7.15
   2  -2  -1 4616.61   38.34
   2  -2   0  172.31    7.52
   2  -2   1  378.58   11.10
   2  -2   2  534.24   13.29
   2  -2   2  634.08   14.32
   2  -2   3  143.77    6.94
   2  -2   3  152.47    6.95
  -2   2  -4  516.58    9.92
   2  -2   4  494.49   12.88
   2  -2   4  495.70   12.41
  -2   2  -5  194.02    6.45
   2  -2   5  191.56    8.15
  -2   2  -5  181.03    4.47
   2  -2   5  193.15    7.67
  -2   2  -6  162.08    6.17
   2  -2   6  173.74    8.64
   2  -2   6  178.59    7.22
   2  -2   6  181.21    7.84
  -2   2  -6  159.17    4.61
  -2   2  -7  219.19    7.63
  -2   2  -7  221.79    5.88
   2  -2   7  240.04    8.89
   2  -2   7  214.75    7.54
   2  -2   7  232.59   10.96
  -2   2  -8  189.25    7.20
  -2   2  -8  186.21    5.83
   2  -2   8  181.62    7.46
   2  -2   8  187.08   10.97
  -2   2  -9   12.15    1.99
  -2   2  -9    9.18    1.42
  -2   2 -10    1.29    0.88
  -2   2 -10    0.64    0.45
  -2   2 -11  269.46    9.94
  -2   2 -11  273.47    8.52
  -2   2 -12   65.21    5.17
  -2   2 -12   64.93    4.49
  -2   2 -13   12.21    2.35
  -2   2 -13   14.00    2.23
  -2   2 -14   79.59    5.53
  -2   2 -15   12.37    2.28
  -2   2 -16   29.18    3.67
  -2   2 -17   79.93    8.89
  -2   2 -17   77.35    9.55
  -2   2 -17   74.16    8.18
  -2   2 -18   52.75    7.34
  -2   2 -18   49.66    6.71
  -2   2 -18   47.46    7.77
  -2   2 -18   39.94    6.35
  -2   2 -19    1.07    1.39
  -2   2 -19   -0.38    1.09
  -2   2 -19    1.46    1.21
  -2   2 -19   -2.83    3.09
  -2   2 -19    0.95    0.98
  -2   2 -20   26.15    6.02
  -2   2 -20   21.05    4.29
  -2   2 -20   24.40    4.69
  -2   2 -20   25.57    5.25
  -2   2 -21    0.40    1.08
  -2   2 -21   -0.96    2.25
  -2   2 -21    1.17    1.17
  -2   2 -21    1.05    0.97
  -2   2 -22   11.65    3.24
  -2   2 -22   15.43    3.54
  -2   2 -22   10.44    3.41
  -2   2 -23    1.68    1.20
  -2   2 -23    3.15    1.56
  -2   2 -23    1.48    1.76
  -2   2 -24    7.94    2.40
  -2   2 -24    8.47    2.54
  -2   2 -24    8.00    2.76
  -2   2 -25    1.85    1.18
  -2   2 -25    0.74    0.74
  -2   2 -25    0.31    0.60
  -2   2 -26    9.66    2.47
  -2   2 -26    8.97    1.94
  -2   2 -27   -0.46    0.70
   2  -1 -27    2.52    1.04
   2  -1 -26   -0.15    0.51
   2  -1 -26    0.96    0.68
   2  -1 -25   12.89    3.10
   2  -1 -24    0.60    0.69
  -2   1  24   -0.44    1.78
  -2   1  23    0.15    2.34
   2  -1 -23   -0.06    1.43
  -2   1  22    2.82    3.04
   2  -1 -22    0.40    1.03
   2  -1 -21    6.88    2.39
  -2   1  21    7.15    4.04
   2  -1 -20    4.19    2.31
  -2   1  20    0.99    1.79
   2  -1 -20    2.84    1.82
   2  -1 -19    4.23    1.94
   2  -1 -19    5.58    1.62
   2  -1 -19    3.87    1.73
  -2   1  19    1.92    1.52
   2  -1 -19    5.48    2.47
   2  -1 -18   98.11    8.88
   2  -1 -18  109.02   10.31
   2  -1 -18  109.74   10.56
  -2   1  18  125.77   16.76
   2  -1 -17   18.61    3.10
   2  -1 -16    1.48    0.50
   2  -1 -16    1.48    0.95
   2  -1 -15    8.81    2.03
   2  -1 -15    7.58    1.58
   2  -1 -14  100.21    6.29
   2  -1 -14  102.25    5.53
   2  -1 -13  128.11    6.64
   2  -1 -13  130.70    6.74
   2  -1 -13  126.19    5.73
   2  -1 -12   35.70    3.38
   2  -1 -12   36.00    2.88
   2  -1 -12   39.27    3.56
   2  -1 -11  500.30   11.75
   2  -1 -11  480.80    9.99
   2  -1 -10  786.48   13.88
   2  -1 -10  758.54   12.02
   2  -1  -9  558.46   11.04
   2  -1  -9  557.45    9.56
   2  -1  -8  214.36    6.30
   2  -1  -8  216.63    5.62
   2  -1  -7   16.50    1.67
   2  -1  -7   17.29    3.74
   2  -1  -7   16.37    1.50
   2  -1  -6  670.20    9.63
   2  -1  -6  677.97    8.96
   2  -1  -5  783.43    9.68
   2  -1  -5  786.71    9.11
   2  -1  -4 2011.10   14.02
  -2   1   4 1999.08   25.11
   2  -1  -4 2022.19   23.94
   2  -1  -3   65.94    4.38
  -2   1   3   69.01    4.65
   2  -1  -2  341.61    9.89
  -2   1   2  348.68   10.38
   2  -1  -1 2866.65   28.73
   2  -1   0 2446.15   26.49
  -2   1  -1  743.33   15.28
   2  -1   1  706.63   14.61
   2  -1   2  395.81   10.93
  -2   1  -2  401.06   10.90
  -2   1  -3  493.23   12.13
   2  -1   3  483.55   11.96
  -2   1  -4  525.20    9.94
  -2   1  -4  494.13    7.70
   2  -1   4  486.39   12.01
  -2   1  -4  535.55   12.57
   2  -1   4  494.58   10.25
   2  -1   4  456.86   10.02
  -2   1  -5    2.28    0.86
  -2   1  -5    1.59    0.60
   2  -1   5    1.84    0.89
   2  -1   5    1.45    0.68
  -2   1  -6 1099.32   15.59
  -2   1  -6 1058.31   12.91
  -2   1  -7    2.01    0.81
   2  -1   7    1.35    0.32
  -2   1  -7    3.34    0.82
  -2   1  -8  114.01    5.57
  -2   1  -8  118.54    5.02
  -2   1  -9  169.34    6.95
  -2   1  -9  169.95    6.32
  -2   1 -10  245.05    8.74
  -2   1 -10  258.80    8.22
  -2   1 -11  560.20   13.81
  -2   1 -11  608.62   13.32
  -2   1 -12  120.12    6.33
  -2   1 -13   64.97    4.96
  -2   1 -14    4.23    1.51
  -2   1 -15    3.05    1.16
  -2   1 -16    8.30    2.00
  -2   1 -17    0.10    1.28
  -2   1 -17    0.86    1.34
  -2   1 -17    0.83    1.01
  -2   1 -17   -1.77    2.24
  -2   1 -17    1.23    0.98
  -2   1 -18   80.03    9.15
  -2   1 -18   73.18    8.42
  -2   1 -18   70.21    9.32
  -2   1 -18   58.72    7.45
  -2   1 -19    1.53    1.56
  -2   1 -19   -0.63    1.41
  -2   1 -19    0.95    2.16
  -2   1 -19   -2.69    2.95
  -2   1 -19    1.63    1.02
  -2   1 -20    5.68    2.67
  -2   1 -20    5.03    2.76
  -2   1 -20    9.24    2.89
  -2   1 -20    6.04    2.81
  -2   1 -21   41.26    6.34
  -2   1 -21   49.05    6.04
  -2   1 -21   32.33    6.38
  -2   1 -22   16.38    3.92
  -2   1 -22   17.22    3.60
  -2   1 -22   15.14    4.21
  -2   1 -23    1.69    1.29
  -2   1 -23    0.43    0.71
  -2   1 -23    0.31    0.97
  -2   1 -24   13.48    3.03
  -2   1 -24   11.26    2.62
  -2   1 -24   10.16    3.15
  -2   1 -25    2.88    1.26
  -2   1 -25    1.93    1.44
  -2   1 -25    0.75    0.73
  -2   1 -26    0.40    0.70
  -2   1 -26    0.68    0.58
  -2   1 -26    2.50    1.34
   2   0 -27    0.32    0.74
   2   0 -27    0.77    0.55
   2   0 -26    2.64    1.21
   2   0 -25    0.40    0.67
  -2   0  25    1.35    1.98
  -2   0  24   -0.08    2.32
   2   0 -24    3.33    1.89
   2   0 -23   11.11    3.28
  -2   0  23    6.49    3.88
  -2   0  22   10.82    5.47
   2   0 -22   14.03    3.96
   2   0 -22   16.01    3.78
   2   0 -21   27.33    4.69
   2   0 -21   30.76    5.45
   2   0 -21   26.28    5.30
  -2   0  21   30.26    8.83
   2   0 -20   16.10    3.69
   2   0 -20   21.29    3.38
   2   0 -20   14.91    3.75
  -2   0  20   16.97    7.17
   2   0 -20   14.04    3.93
   2   0 -19    0.55    0.76
   2   0 -19    2.08    1.31
   2   0 -19    1.85    1.42
  -2   0  19    4.41    4.35
   2   0 -19    0.99    1.46
   2   0 -18   44.53    6.06
   2   0 -18   46.32    6.64
   2   0 -18   74.52    6.13
  -2   0  18   74.73   12.73
   2   0 -18   48.56    7.33
   2   0 -17    3.57    1.38
   2   0 -16    2.66    1.35
   2   0 -15  129.71    7.40
   2   0 -14  246.43    9.82
   2   0 -14  250.75    7.94
   2   0 -14  242.58    9.54
   2   0 -13    3.78    1.18
   2   0 -13    4.06    1.02
   2   0 -12   50.61    4.14
   2   0 -12   51.58    3.23
   2   0 -11   66.64    4.49
   2   0 -11   65.52    3.47
   2   0 -10  861.38   14.71
   2   0 -10  776.47   11.18
   2   0  -9   43.06    3.07
   2   0  -9   38.05    2.34
   2   0  -8  229.82    6.61
  -2   0   8  223.40    8.15
   2   0  -8  220.71    5.30
   2   0  -7  153.58    5.06
  -2   0   7  148.68    6.74
   2   0  -7  153.02    4.13
   2   0  -6   30.97    2.18
   2   0  -6   31.73    1.79
  -2   0   6   30.72    3.07
   2   0  -6   38.31    4.76
   2   0  -5 2210.79   17.28
   2   0  -5 2167.92   14.20
   2   0  -5 2239.00   34.12
   2   0  -4   56.19    2.80
  -2   0   4   49.63    4.01
   2   0  -4   53.40    4.99
  -2   0   3  706.91   14.43
   2   0  -3  703.60   15.93
  -2   0   2  476.88   11.85
   2   0  -2  494.67   11.95
   2   0  -1  967.27   13.85
   2   0   0    4.37    0.75
  -2   0  -1 1272.94   19.25
  -2   0  -2   24.83    2.83
  -2   0  -3  402.65    7.38
  -2   0  -3  416.02   11.22
  -2   0  -4  248.72    6.14
  -2   0  -4  251.62    8.72
  -2   0  -5  155.74    5.22
  -2   0  -5  153.20    6.78
   2   0   5  135.95    3.70
  -2   0  -6    2.66    0.90
  -2   0  -6    0.87    0.52
  -2   0  -6    1.72    0.79
  -2   0  -7    6.76    1.46
  -2   0  -7    9.01    1.44
  -2   0  -7    8.68    1.50
  -2   0  -8  149.71    5.94
  -2   0  -9    8.95    1.43
  -2   0 -10    8.74    1.59
  -2   0 -11    1.10    0.93
  -2   0 -12  270.32   10.01
  -2   0 -13   27.05    3.38
  -2   0 -14   84.78    6.24
  -2   0 -15    5.62    1.73
  -2   0 -16    0.49    0.69
  -2   0 -17   36.79    6.16
  -2   0 -17   34.36    6.61
  -2   0 -17   22.46    4.36
  -2   0 -17   32.92    5.73
  -2   0 -18  269.50   18.68
  -2   0 -18  337.63   17.93
  -2   0 -19   64.42    7.96
  -2   0 -19   72.82    7.29
  -2   0 -19   55.92    8.67
  -2   0 -20  102.26   10.18
  -2   0 -20  111.02    9.01
  -2   0 -20   86.56   10.73
  -2   0 -21  137.38   11.32
  -2   0 -21  134.95    9.65
  -2   0 -21  129.40   12.13
  -2   0 -22   76.56    8.49
  -2   0 -22   74.20    6.88
  -2   0 -22   70.60    8.72
  -2   0 -23   19.27    3.90
  -2   0 -23   17.35    3.22
  -2   0 -23   16.80    4.01
  -2   0 -24   -0.62    0.60
  -2   0 -24    0.83    1.18
  -2   0 -24    0.70    0.74
  -2   0 -25    2.10    0.93
  -2   0 -25    2.74    1.04
  -2   0 -26    2.71    1.21
  -2   0 -26    2.95    1.08
   2   1 -27    5.08    1.45
   2   1 -27    4.46    1.56
  -2  -1  26   -0.80    1.45
   2   1 -26    0.35    0.70
  -2  -1  25    1.04    1.68
   2   1 -25    1.90    1.32
  -2  -1  24    0.22    1.87
   2   1 -24   -0.50    1.39
   2   1 -23   15.27    3.47
  -2  -1  23   10.38    5.35
   2   1 -23   10.97    3.11
   2   1 -23   16.37    3.83
   2   1 -22    3.83    1.76
   2   1 -22    1.94    1.69
  -2  -1  22    7.16    4.99
   2   1 -22    4.24    1.65
   2   1 -21   -0.46    1.09
   2   1 -21    0.98    1.20
  -2  -1  21    2.15    3.26
   2   1 -21    0.62    0.95
   2   1 -20   12.95    3.30
   2   1 -20   22.51    3.53
   2   1 -20   13.33    3.69
   2   1 -20   13.12    4.05
  -2  -1  20   25.68    9.43
   2   1 -19   41.30    6.02
   2   1 -19   48.15    6.89
   2   1 -19   43.77    6.74
   2   1 -18  199.45   14.14
   2   1 -18  193.67   12.60
   2   1 -18  219.29   14.06
   2   1 -18  194.54   10.25
   2   1 -17    7.28    1.96
   2   1 -16   68.35    5.59
   2   1 -15    7.28    1.93
   2   1 -14    1.00    0.96
   2   1 -13  110.55    6.26
   2   1 -12   20.48    2.66
   2   1 -11  179.70    7.29
   2   1 -10  114.53    5.38
   2   1 -10  100.95    3.72
   2   1  -9  746.25   12.90
   2   1  -9  782.21   22.80
   2   1  -8 1229.05   15.42
   2   1  -8 1275.51   30.30
  -2  -1   8 1077.16   19.55
   2   1  -8 1116.68   10.82
   2   1  -8 1251.62   29.11
   2   1  -7    3.76    0.88
  -2  -1   7    4.76    1.37
   2   1  -7    3.56    0.60
   2   1  -7    4.33    1.74
   2   1  -6   43.84    2.80
   2   1  -6   39.27    4.73
   2   1  -5 1907.44   17.01
   2   1  -5 1934.61   30.25
  -2  -1   5 1941.34   14.93
  -2  -1   4  744.87    8.82
   2   1  -4  758.09   17.39
   2   1  -3  663.26   14.73
  -2  -1   3  605.88   14.83
   2   1  -2   54.18    2.97
  -2  -1   2   65.48    4.49
  -2  -1   1 4445.81   30.01
  -2  -1   0 1468.18   14.16
  -2  -1  -1  975.88    9.22
   2   1   2 2690.76   29.15
  -2  -1  -3  795.99   11.74
   2   1   3  789.58   13.84
   2   1   4  146.87    5.08
  -2  -1  -4  158.58    5.28
  -2  -1  -4  165.42    5.68
  -2  -1  -5 1103.34   15.90
   2   1   5 1075.56   11.34
  -2  -1  -6  442.44   12.37
  -2  -1  -6  451.64   10.24
  -2  -1  -6  434.29   11.17
  -2  -1  -7    8.23    1.53
  -2  -1  -8  315.32    9.47
  -2  -1  -9   19.82    2.59
  -2  -1 -10  314.48   10.51
  -2  -1 -11   45.38    4.26
  -2  -1 -12   32.95    3.88
  -2  -1 -13   68.64    5.64
  -2  -1 -14   86.03    6.56
  -2  -1 -15    4.76    1.68
  -2  -1 -16   -0.12    1.27
  -2  -1 -16    4.68    1.72
  -2  -1 -16    2.04    1.43
  -2  -1 -17  164.09   14.11
  -2  -1 -17  175.43   12.99
  -2  -1 -18    5.51    2.16
  -2  -1 -18    5.49    2.65
  -2  -1 -18    4.16    1.62
  -2  -1 -18    2.34    1.66
  -2  -1 -19   45.20    6.76
  -2  -1 -19   43.82    5.39
  -2  -1 -19   38.41    7.35
  -2  -1 -20    8.93    3.35
  -2  -1 -20    9.67    2.54
  -2  -1 -20   11.23    3.35
  -2  -1 -21    4.94    2.55
  -2  -1 -21    3.40    1.68
  -2  -1 -21    4.07    2.20
  -2  -1 -22    3.25    1.93
  -2  -1 -22    5.94    2.45
  -2  -1 -23   24.88    4.55
  -2  -1 -23   29.36    4.80
  -2  -1 -24    2.81    1.61
  -2  -1 -24    3.05    1.38
  -2  -1 -25    5.12    1.67
  -2  -1 -25    3.81    1.38
   2   2 -28   13.60    2.12
   2   2 -27   13.15    2.41
  -2  -2  27    6.39    3.20
   2   2 -27   11.31    2.36
   2   2 -26    0.72    0.74
  -2  -2  26   -2.13    2.94
  -2  -2  25   -3.20    3.02
   2   2 -25   -0.93    1.26
   2   2 -24    1.79    1.00
  -2  -2  24    4.04    4.04
   2   2 -24    4.76    2.23
   2   2 -24    3.13    1.35
   2   2 -23    0.74    0.91
   2   2 -23   -0.59    1.32
  -2  -2  23    2.41    3.67
   2   2 -23   -0.07    1.52
   2   2 -22   33.35    5.36
   2   2 -22   31.75    5.65
  -2  -2  22   48.52   11.13
   2   2 -22   37.49    5.85
   2   2 -21    2.05    1.33
   2   2 -21    0.85    1.11
   2   2 -21   -0.40    1.25
   2   2 -20    7.80    2.60
   2   2 -20   15.31    2.80
   2   2 -20    7.77    2.97
   2   2 -20    7.44    3.01
   2   2 -19  290.60   17.12
   2   2 -19  313.62   13.21
   2   2 -19  289.52   15.95
   2   2 -19  327.60   17.68
   2   2 -18   14.17    4.16
   2   2 -18   10.95    3.17
   2   2 -18   14.00    3.82
   2   2 -18   13.42    2.75
   2   2 -18   22.98    3.48
   2   2 -17   -1.12    1.11
   2   2 -16   -0.19    0.88
   2   2 -16    0.86    1.01
   2   2 -15   18.76    2.91
   2   2 -14  208.45    9.19
   2   2 -13   49.82    4.35
   2   2 -12   90.36    5.53
   2   2 -11  361.69   10.37
   2   2 -10  330.63    9.35
   2   2  -9  774.08   22.62
   2   2  -9  748.42   13.26
  -2  -2   8   83.49    3.75
   2   2  -8   97.66    8.08
   2   2  -8  100.97    4.84
   2   2  -7  137.09    9.47
  -2  -2   7  120.38    9.64
  -2  -2   7  121.03    4.28
   2   2  -7  132.26    4.97
   2   2  -6 1007.66   24.75
  -2  -2   6  972.59   11.44
  -2  -2   6  971.74   25.01
   2   2  -6  981.18   13.14
  -2  -2   5  521.38    8.19
   2   2  -5  549.12   18.26
  -2  -2   5  529.24   16.88
   2   2  -5  512.21    9.32
  -2  -2   4   84.46    3.18
   2   2  -4   85.05    7.03
  -2  -2   4   83.41    6.24
   2   2  -4   89.79    3.89
   2   2  -3 1411.50   27.69
  -2  -2   3 1410.57   23.30
   2   2  -3 1437.18   15.55
  -2  -2   2 1047.54   18.32
  -2  -2   2 1080.07   10.58
   2   2  -2 1056.96   22.67
   2   2  -2 1082.05   13.46
  -2  -2   1 4609.40   34.99
  -2  -2   1 4846.62   21.75
   2   2  -1 4897.81   47.02
  -2  -2   1 4569.12   28.32
   2   2  -1 4934.74   29.16
  -2  -2   0  124.84    3.60
   2   2   0  137.97    7.55
  -2  -2  -1 5576.16   32.16
  -2  -2  -1 5567.63   22.38
  -2  -2  -2  474.62    9.66
  -2  -2  -2  445.57    6.25
   2   2   2  469.71   12.37
  -2  -2  -3 1182.35   10.02
   2   2   3 1266.88   19.17
   2   2   4    1.68    0.74
  -2  -2  -4    2.09    0.71
  -2  -2  -5   96.26    4.92
   2   2   5   78.86    4.17
  -2  -2  -6   99.65    5.27
  -2  -2  -7   73.13    4.68
  -2  -2  -8  131.14    6.67
  -2  -2  -9  109.08    6.30
  -2  -2 -10   13.43    2.44
  -2  -2 -11    8.86    2.09
  -2  -2 -12   23.36    3.40
  -2  -2 -13    4.04    1.63
  -2  -2 -14   13.01    2.64
  -2  -2 -15    8.75    3.01
  -2  -2 -15   12.90    2.79
  -2  -2 -15    6.16    3.10
  -2  -2 -16   61.78    7.71
  -2  -2 -16   75.68    6.80
  -2  -2 -16   54.32    7.96
  -2  -2 -17   32.63    5.90
  -2  -2 -17   52.53    5.71
  -2  -2 -17   34.99    6.77
  -2  -2 -18   29.22    6.17
  -2  -2 -18   29.94    5.86
  -2  -2 -19  108.47   11.19
  -2  -2 -19  100.16   10.16
  -2  -2 -20   68.09    8.62
  -2  -2 -20   72.64    8.39
  -2  -2 -21   53.71    7.17
  -2  -2 -21   68.31    7.72
  -2  -2 -22   13.03    3.34
  -2  -2 -22   13.48    3.48
  -2  -2 -23    6.09    2.24
  -2  -2 -23    8.01    2.37
  -2  -2 -23    6.42    2.17
  -2  -2 -24    0.41    0.80
  -2  -2 -24   -0.45    0.70
  -2  -2 -25    2.13    0.99
   2   3 -28    6.68    1.48
   2   3 -27    0.41    0.43
  -2  -3  27   -0.32    1.80
   2   3 -26    1.11    0.88
  -2  -3  26   -0.46    1.64
   2   3 -25    7.11    2.25
   2   3 -25    8.15    2.44
  -2  -3  25    8.86    4.13
   2   3 -25    8.20    2.26
   2   3 -24    0.25    0.61
   2   3 -24    2.53    1.52
  -2  -3  24    2.12    2.68
   2   3 -24    1.92    1.29
   2   3 -23    1.84    1.27
   2   3 -23    1.84    1.13
   2   3 -23    2.52    1.71
   2   3 -22    4.69    2.20
   2   3 -22    2.91    1.57
   2   3 -22    2.61    1.67
   2   3 -21   17.32    4.07
   2   3 -21   20.95    4.57
   2   3 -21   16.25    3.99
   2   3 -20   61.23    8.02
   2   3 -20   67.52    6.14
   2   3 -20   62.27    7.63
   2   3 -20   70.04    8.32
   2   3 -19   49.39    6.99
   2   3 -19   54.93    5.46
   2   3 -19   57.16    7.26
   2   3 -19   52.78    7.18
   2   3 -18   19.23    4.15
   2   3 -18   28.32    4.95
   2   3 -18   28.49    4.31
   2   3 -18   22.94    4.75
   2   3 -18   24.12    3.61
   2   3 -18   39.63    4.41
   2   3 -17   45.51    5.45
   2   3 -16  107.87    7.53
   2   3 -15  591.53   16.56
   2   3 -14   17.09    2.87
   2   3 -13  142.19    7.59
   2   3 -12   72.01    5.14
   2   3 -11   27.46    2.98
  -2  -3  10   81.90    4.25
   2   3 -10   78.86    4.66
  -2  -3   9   75.92    3.84
   2   3  -9   73.49    4.28
  -2  -3   8   13.32    1.55
   2   3  -8   10.30    1.53
  -2  -3   7  180.62    5.46
   2   3  -7  178.82   11.12
   2   3  -7  182.01    6.02
  -2  -3   6   38.17    5.23
  -2  -3   6   40.12    2.51
   2   3  -6   36.00    4.84
   2   3  -6   36.77    2.74
  -2  -3   5  963.88   24.06
   2   3  -5  846.37   23.05
  -2  -3   5  915.33   11.69
   2   3  -5  894.83   12.98
  -2  -3   4  708.47    9.94
   2   3  -4  671.58   19.99
  -2  -3   4  706.03   19.28
   2   3  -4  691.36   11.21
  -2  -3   3  876.62   20.12
  -2  -3   3  869.72   10.84
   2   3  -3  881.22   22.31
   2   3  -3  855.40   12.53
   2   3  -2  120.91    8.01
  -2  -3   2  118.52    3.93
   2   3  -2  122.10    4.83
   2   3  -1  494.24   15.58
  -2  -3   1  496.72    7.82
   2   3  -1  503.48    9.97
  -2  -3   0 2710.31   18.27
   2   3   0 2716.39   35.80
  -2  -3   0 2682.93   24.53
  -2  -3  -1 2251.65   23.05
  -2  -3  -1 2195.79   16.39
   2   3   1 2245.01   31.76
  -2  -3  -2  108.23    3.58
  -2  -3  -2  115.17    5.37
   2   3   2  111.85    6.99
  -2  -3  -3  249.66    7.93
   2   3   3  237.76   10.05
  -2  -3  -4   34.33    3.14
  -2  -3  -4   26.81    1.81
  -2  -3  -5  644.13   13.93
  -2  -3  -6   49.10    4.07
  -2  -3  -7   59.75    4.58
  -2  -3  -8  325.35   11.08
  -2  -3  -9   18.84    2.85
  -2  -3 -10    1.17    1.05
  -2  -3 -11   73.98    6.08
  -2  -3 -12   10.75    2.66
  -2  -3 -13   13.03    2.79
  -2  -3 -14    2.13    1.32
  -2  -3 -14    2.01    1.37
  -2  -3 -14   -0.18    1.38
  -2  -3 -15    1.09    1.05
  -2  -3 -15    0.45    1.49
  -2  -3 -15    0.01    1.78
  -2  -3 -16    8.61    2.24
  -2  -3 -16    4.11    1.73
  -2  -3 -16    7.51    3.05
  -2  -3 -17    5.71    2.57
  -2  -3 -17    4.79    2.16
  -2  -3 -18    0.74    1.13
  -2  -3 -18   -1.20    1.82
  -2  -3 -19   29.16    5.76
  -2  -3 -19   28.89    5.54
  -2  -3 -20   16.21    4.14
  -2  -3 -20   19.08    4.52
  -2  -3 -21   31.64    5.42
  -2  -3 -21   45.30    6.13
  -2  -3 -22    0.30    0.64
  -2  -3 -22    1.53    1.26
  -2  -3 -23    4.97    1.38
  -2  -3 -23    0.60    0.62
  -2  -3 -24    2.22    0.84
  -2  -3 -24   -0.12    0.48
   2   4 -27    1.44    0.87
  -2  -4  27   -1.70    1.84
  -2  -4  26   -0.55    2.09
   2   4 -26    0.31    0.40
   2   4 -25   -0.32    0.98
  -2  -4  25    1.52    3.18
   2   4 -25   -0.50    0.60
   2   4 -24    0.55    0.65
   2   4 -24    2.21    1.48
   2   4 -23    2.31    1.10
   2   4 -23    4.14    2.07
   2   4 -22    0.22    0.94
   2   4 -22   -0.77    0.91
   2   4 -21   27.60    5.24
   2   4 -21   24.08    4.77
   2   4 -20   18.77    4.48
   2   4 -20   16.05    2.93
   2   4 -20   16.25    3.93
   2   4 -19    5.07    1.68
   2   4 -19    8.15    2.00
   2   4 -19    9.63    2.74
   2   4 -19    6.17    2.47
   2   4 -19    4.54    1.74
   2   4 -18  105.43    7.50
   2   4 -18  124.18   10.56
   2   4 -18  127.36    8.97
   2   4 -17   92.90    7.48
   2   4 -17  141.93   10.02
   2   4 -16   13.09    2.80
   2   4 -15    8.88    2.12
   2   4 -14    5.57    1.69
   2   4 -13   49.11    4.54
   2   4 -12   46.99    4.19
   2   4 -11   58.96    4.45
  -2  -4  11   62.15    3.89
   2   4 -10  498.49   12.30
  -2  -4  10  509.97   10.93
   2   4  -9   47.02    3.57
  -2  -4   9   60.19    3.58
   2   4  -8  362.46    9.19
  -2  -4   8  396.91    8.86
   2   4  -7   92.04    4.49
  -2  -4   7   95.48    4.27
   2   4  -6  360.54    8.61
  -2  -4   6  378.45    8.27
   2   4  -5   37.20    2.73
  -2  -4   5   42.42    2.74
   2   4  -4  345.43    8.19
  -2  -4   4  351.18   14.98
  -2  -4   4  352.07    7.71
   2   4  -3  391.40    8.80
  -2  -4   3  367.66   14.69
  -2  -4   3  389.41    7.95
   2   4  -2    1.84    0.69
  -2  -4   2    3.04    0.86
   2   4  -1  208.69    6.63
   2   4  -1  200.98   11.27
  -2  -4   1  199.38    5.64
   2   4   0   78.68    4.24
  -2  -4   0   73.32    3.36
  -2  -4   0   70.08    4.41
   2   4   0   72.30    6.70
   2   4   1   25.82    2.56
  -2  -4  -1   25.93    2.84
  -2  -4  -1   26.87    2.06
   2   4   1   27.81    4.21
  -2  -4  -2  367.87   10.47
   2   4   2  379.28   14.98
  -2  -4  -2  340.37    7.09
  -2  -4  -3    9.26    1.21
  -2  -4  -3    9.96    1.77
  -2  -4  -4   21.80    2.77
  -2  -4  -4   17.27    1.65
  -2  -4  -5  452.71   12.50
  -2  -4  -6  193.34    8.62
  -2  -4  -7  520.88   14.64
  -2  -4  -8    3.15    1.35
  -2  -4  -9   50.51    4.95
  -2  -4 -10   31.16    4.11
  -2  -4 -11   90.40    7.03
  -2  -4 -12   50.21    5.40
  -2  -4 -13   29.71    5.31
  -2  -4 -13   41.83    5.04
  -2  -4 -13   36.02    6.50
  -2  -4 -13   33.64    4.04
  -2  -4 -14   21.20    4.52
  -2  -4 -14   28.09    4.24
  -2  -4 -14   18.90    3.11
  -2  -4 -14   20.42    5.21
  -2  -4 -15    4.44    1.80
  -2  -4 -15    5.99    1.99
  -2  -4 -15    3.47    1.20
  -2  -4 -15    4.52    2.54
  -2  -4 -16   35.38    6.53
  -2  -4 -16   28.52    3.77
  -2  -4 -16   33.69    5.84
  -2  -4 -17   17.56    4.72
  -2  -4 -17   17.86    2.90
  -2  -4 -17   19.54    4.33
  -2  -4 -18    3.58    1.87
  -2  -4 -18    7.87    2.85
  -2  -4 -19   45.78    7.06
  -2  -4 -19   57.22    7.16
  -2  -4 -19   36.12    5.23
  -2  -4 -20   47.84    5.74
  -2  -4 -20   77.77    8.12
  -2  -4 -21    5.70    1.77
  -2  -4 -22    0.39    0.69
  -2  -4 -22   -0.55    0.56
  -2  -4 -23   11.02    1.76
   2   5 -27   12.60    2.27
   2   5 -27   12.52    2.16
  -2  -5  27   11.93    3.98
   2   5 -26    5.93    1.76
   2   5 -26    6.83    1.86
  -2  -5  26    7.78    3.78
   2   5 -26    7.12    2.03
   2   5 -25    3.98    1.63
  -2  -5  25    8.12    4.54
   2   5 -25    3.29    1.43
   2   5 -24   23.87    4.24
   2   5 -24   21.88    4.02
   2   5 -23   23.55    4.41
   2   5 -23   24.61    4.60
   2   5 -22   27.68    5.10
   2   5 -22   30.02    5.17
   2   5 -21    1.11    1.36
   2   5 -21    0.01    0.67
   2   5 -20   34.43    5.88
   2   5 -20   38.30    6.05
   2   5 -20   30.47    4.64
   2   5 -19  259.79   13.31
   2   5 -19  282.62   16.32
   2   5 -19  361.09   13.62
   2   5 -19  363.14   16.87
   2   5 -18  184.68   13.06
   2   5 -18  176.57   10.75
   2   5 -17   11.17    2.63
   2   5 -17    8.86    2.79
   2   5 -17   12.17    2.93
   2   5 -16    6.78    1.85
   2   5 -15   30.64    4.02
   2   5 -14   35.15    4.04
   2   5 -13  194.50    9.01
  -2  -5  12   37.99    3.42
   2   5 -12   41.44    3.99
  -2  -5  11   30.69    2.92
   2   5 -11   26.94    3.26
  -2  -5  10   91.98    5.03
   2   5 -10   91.15    5.37
  -2  -5   9  548.94   11.70
   2   5  -9  484.51   11.83
  -2  -5   8    2.19    0.93
   2   5  -8    1.72    0.89
  -2  -5   7   56.52    3.69
   2   5  -7   56.81    3.69
  -2  -5   6   27.10    2.45
   2   5  -6   22.01    2.24
  -2  -5   5   92.28    4.43
   2   5  -5   87.03    4.30
  -2  -5   4   19.76    2.07
   2   5  -4   17.12    1.89
  -2  -5   3   78.37    4.03
  -2  -5   2  202.66    6.36
  -2  -5   1   93.61    4.26
  -2  -5   0   30.25    3.11
  -2  -5   0   33.80    2.54
  -2  -5  -1  232.71    6.64
  -2  -5  -1  245.59    9.10
  -2  -5  -2 1751.57   24.90
  -2  -5  -2 1601.33   17.41
  -2  -5  -3    5.20    1.18
  -2  -5  -3    5.33    1.69
  -2  -5  -4   58.74    4.94
  -2  -5  -4   51.17    3.17
  -2  -5  -5  552.87   14.93
  -2  -5  -6    9.78    2.11
  -2  -5  -7    5.23    1.52
  -2  -5  -8   28.73    3.78
  -2  -5  -9   42.80    4.72
  -2  -5 -10   59.80    5.74
  -2  -5 -11   16.45    3.14
  -2  -5 -12    8.21    3.45
  -2  -5 -12   10.18    2.25
  -2  -5 -12    8.88    2.91
  -2  -5 -12   12.54    2.78
  -2  -5 -13    0.28    1.02
  -2  -5 -13   -0.16    0.84
  -2  -5 -13   -1.97    1.73
  -2  -5 -13    0.55    1.04
  -2  -5 -14    0.70    0.41
  -2  -5 -14    2.05    1.71
  -2  -5 -14    2.55    1.45
  -2  -5 -14    2.45    1.33
  -2  -5 -15   29.80    5.43
  -2  -5 -15   26.34    3.78
  -2  -5 -15   30.34    6.05
  -2  -5 -16    1.16    0.95
  -2  -5 -16    1.45    1.01
  -2  -5 -16    0.65    0.82
  -2  -5 -17    6.60    2.37
  -2  -5 -17    7.93    2.02
  -2  -5 -17    7.09    2.61
  -2  -5 -18    5.74    1.62
  -2  -5 -19   53.64    5.35
  -2  -5 -19   39.43    3.83
  -2  -5 -20    1.63    1.16
  -2  -5 -21    6.46    1.66
  -2  -5 -22    0.84    0.63
  -2  -6  27    2.46    1.69
   2   6 -26    5.96    1.80
  -2  -6  26    8.80    3.98
   2   6 -26    5.71    1.57
   2   6 -25    1.95    1.08
   2   6 -25    2.99    1.25
   2   6 -25    1.24    0.85
   2   6 -24    0.91    0.81
   2   6 -24    0.32    1.04
   2   6 -23    8.85    2.77
   2   6 -23    5.35    1.96
   2   6 -22    7.04    2.55
   2   6 -22    7.04    2.56
   2   6 -21    0.61    1.55
   2   6 -21    1.26    1.63
   2   6 -21    0.77    1.02
   2   6 -20   25.63    5.05
   2   6 -20   25.05    4.13
   2   6 -19    2.04    1.70
   2   6 -19    1.24    1.25
   2   6 -18   16.01    3.44
   2   6 -18   18.30    4.52
   2   6 -18   19.57    4.09
   2   6 -17   48.14    5.66
   2   6 -17   64.97    7.28
  -2  -6  17   56.09    8.37
   2   6 -16   -1.52    1.49
  -2  -6  16    1.67    1.82
   2   6 -16    1.04    1.31
   2   6 -16    0.47    0.83
   2   6 -16    1.13    1.23
   2   6 -15   33.23    4.23
   2   6 -14    1.26    0.95
  -2  -6  13    6.20    1.62
   2   6 -13    4.54    1.52
  -2  -6  12  164.32    7.40
   2   6 -12  146.22    7.68
  -2  -6  11   22.21    2.78
   2   6 -11   19.59    2.74
  -2  -6  10  220.50    8.11
   2   6 -10  182.92    7.93
  -2  -6   9   88.20    5.12
   2   6  -9   80.15    5.04
  -2  -6   8  337.38    9.70
   2   6  -8  291.26    9.00
  -2  -6   7  707.72   13.83
  -2  -6   6   64.65    4.21
  -2  -6   5    3.72    1.04
  -2  -6   4  182.19    6.73
  -2  -6   3   70.91    4.24
  -2  -6   2  386.25    9.64
  -2  -6   1   69.78    4.24
  -2  -6   0  369.26    9.44
  -2  -6   0  357.16   11.76
  -2  -6  -1   54.30    3.58
  -2  -6  -1   62.33    4.93
  -2  -6  -2    7.84    1.32
  -2  -6  -2   10.21    2.05
  -2  -6  -3   84.52    4.45
  -2  -6  -3   87.02    6.30
  -2  -6  -4   30.27    3.78
  -2  -6  -4   27.46    2.51
  -2  -6  -5  318.78   12.19
  -2  -6  -6   54.79    5.21
  -2  -6  -7   62.93    5.79
  -2  -6  -8    3.02    1.19
  -2  -6  -9   13.45    2.87
  -2  -6 -10   36.06    4.36
  -2  -6 -10   37.38    4.75
  -2  -6 -10   45.78    5.46
  -2  -6 -11   14.47    2.81
  -2  -6 -11   16.17    3.23
  -2  -6 -11   20.12    3.84
  -2  -6 -12    0.16    0.57
  -2  -6 -12    2.91    1.49
  -2  -6 -12    2.91    1.72
  -2  -6 -13   56.05    6.15
  -2  -6 -13   46.50    5.04
  -2  -6 -14   44.09    5.46
  -2  -6 -14   37.29    4.60
  -2  -6 -15    4.18    1.89
  -2  -6 -15    3.31    1.39
  -2  -6 -16    1.41    1.37
  -2  -6 -16   -0.21    0.66
  -2  -6 -17   10.73    2.70
  -2  -6 -17    7.36    1.76
  -2  -6 -18    4.48    1.62
  -2  -6 -18    4.99    1.53
   2   6  19    0.21    0.68
  -2  -6 -19    0.79    0.60
  -2  -6 -19    0.80    0.81
  -2  -6 -20    5.05    1.22
  -2  -6 -20    7.91    1.73
  -2  -6 -21    6.37    1.33
  -2  -7  26    7.65    3.52
   2   7 -26    3.31    1.21
   2   7 -25    3.71    1.47
   2   7 -24   -0.35    1.18
   2   7 -24    1.06    0.89
   2   7 -23    5.72    2.21
   2   7 -23    7.20    2.37
   2   7 -22    0.11    0.97
   2   7 -22   -0.04    1.05
   2   7 -22    1.98    1.41
   2   7 -21   59.30    6.26
   2   7 -21   58.87    7.64
   2   7 -20   32.35    4.71
   2   7 -20   33.46    5.79
   2   7 -19    1.61    1.57
   2   7 -19    0.86    0.94
   2   7 -18   14.72    3.38
  -2  -7  18   11.67    3.82
   2   7 -17   -1.70    1.67
   2   7 -17   -0.32    0.83
   2   7 -17    0.46    0.88
  -2  -7  17    1.22    1.84
   2   7 -16   -1.12    1.34
   2   7 -16    0.71    0.65
   2   7 -16    0.88    1.11
   2   7 -15    8.16    2.41
   2   7 -15    2.85    1.25
   2   7 -14    0.50    0.61
  -2  -7  14    2.58    2.03
  -2  -7  13   31.95    3.55
  -2  -7  12    6.92    1.83
  -2  -7  11   24.71    3.03
  -2  -7  10   17.94    2.54
  -2  -7   9  114.99    6.29
  -2  -7   8  166.25    7.42
  -2  -7   7    1.44    1.00
  -2  -7   6   33.59    3.24
  -2  -7   5   38.97    3.46
  -2  -7   4    5.79    1.37
  -2  -7   3   92.60    5.32
  -2  -7   2   83.17    4.96
  -2  -7   1  150.34    6.61
  -2  -7   0   31.50    3.04
  -2  -7  -1   25.10    3.43
  -2  -7  -1   31.50    2.99
  -2  -7  -2    4.24    1.04
  -2  -7  -2    3.29    1.42
  -2  -7  -3   42.86    3.51
  -2  -7  -3   42.06    4.72
  -2  -7  -4   26.26    2.69
  -2  -7  -4   27.31    3.72
  -2  -7  -5    2.25    1.18
  -2  -7  -6   18.66    3.31
  -2  -7  -7   30.76    4.03
  -2  -7  -7   40.22    4.82
  -2  -7  -7   38.90    5.02
   2   7   8   19.74    3.41
  -2  -7  -8   21.30    3.46
  -2  -7  -8   25.00    3.86
  -2  -7  -8   23.64    3.95
  -2  -7  -9    1.92    1.36
  -2  -7  -9    1.66    1.01
  -2  -7  -9    2.40    1.31
   2   7   9    0.31    0.60
  -2  -7 -10   81.07    6.88
  -2  -7 -10   76.65    7.04
  -2  -7 -10   85.38    7.60
  -2  -7 -11   12.68    2.73
  -2  -7 -11   10.46    2.66
  -2  -7 -11   13.57    3.17
  -2  -7 -12   55.59    6.22
  -2  -7 -12   55.31    5.65
  -2  -7 -13    1.71    1.55
  -2  -7 -13    0.94    0.95
  -2  -7 -14   12.09    2.88
  -2  -7 -14    9.61    2.22
   2   7  15   18.06    4.19
  -2  -7 -15   27.95    4.21
  -2  -7 -15   23.91    3.48
   2   7  16    0.24    1.16
  -2  -7 -16    2.01    1.40
  -2  -7 -16    1.87    1.10
   2   7  17    8.01    2.35
  -2  -7 -17   11.97    2.29
  -2  -7 -17   12.82    2.26
  -2  -7 -17   10.37    2.10
  -2  -7 -18    0.32    0.52
  -2  -7 -18   -0.91    0.91
  -2  -7 -19    0.84    0.39
  -2  -7 -19    0.28    0.27
  -2  -7 -20    1.97    0.68
  -2  -8  26    4.13    2.37
   2   8 -25    9.92    2.29
   2   8 -24    7.92    2.23
   2   8 -23   -0.47    0.95
   2   8 -23    0.43    0.81
   2   8 -23    0.13    0.62
   2   8 -22   31.17    5.25
   2   8 -22   28.15    5.08
   2   8 -22   35.54    5.23
   2   8 -21   25.09    4.91
   2   8 -21   27.76    4.19
   2   8 -20    8.81    3.11
   2   8 -20    6.87    2.17
   2   8 -19   -0.24    1.15
   2   8 -19    1.67    1.74
  -2  -8  19   -2.59    2.69
   2   8 -18   50.70    5.91
  -2  -8  18   65.55    9.27
   2   8 -17    9.07    1.86
   2   8 -17   19.66    3.74
  -2  -8  17   26.52    5.95
   2   8 -16   43.72    5.59
   2   8 -16   56.39    7.09
  -2  -8  16   58.96    8.73
   2   8 -15    0.91    1.06
   2   8 -15    0.44    0.84
  -2  -8  15   -2.27    2.04
   2   8 -14   51.32    5.90
   2   8 -14   50.61    6.70
   2   8 -13   61.30    6.38
  -2  -8  13   61.48    5.22
   2   8 -12   75.23    6.95
  -2  -8  12   69.36    5.57
  -2  -8  11   31.35    3.61
  -2  -8  10   46.87    4.41
  -2  -8   9  305.94   10.98
  -2  -8   8  559.52   14.91
  -2  -8   7   98.19    6.15
  -2  -8   6    1.16    0.83
  -2  -8   5    2.77    1.03
  -2  -8   4   66.00    4.91
  -2  -8   3    7.05    1.71
  -2  -8   2    2.96    1.08
  -2  -8   1    3.37    1.32
  -2  -8   0  124.61    6.53
  -2  -8  -1   59.63    4.52
  -2  -8  -2   52.44    4.21
  -2  -8  -3  110.86    6.12
   2   8   4   57.04    7.60
  -2  -8  -4   49.41    5.76
  -2  -8  -4   48.00    5.10
  -2  -8  -4   52.40    5.91
   2   8   5   31.46    5.59
  -2  -8  -5   31.12    4.52
  -2  -8  -5   30.59    4.61
  -2  -8  -5   28.34    4.00
   2   8   6    0.84    1.02
  -2  -8  -6    5.59    2.17
  -2  -8  -6    4.11    1.75
  -2  -8  -6    3.69    1.61
   2   8   7  102.35   10.72
  -2  -8  -7  105.71    8.62
  -2  -8  -7  105.13    7.81
  -2  -8  -7  101.27    8.43
   2   8   8   30.05    6.28
  -2  -8  -8   28.36    4.56
  -2  -8  -8   27.62    4.08
  -2  -8  -8   24.78    4.20
   2   8   9   42.07    7.13
  -2  -8  -9   48.48    5.86
  -2  -8  -9   43.58    5.60
  -2  -8  -9   48.31    5.39
   2   8  10    2.48    1.63
  -2  -8 -10    1.34    1.33
  -2  -8 -10    0.61    0.69
  -2  -8 -10    3.34    1.45
   2   8  11    2.04    1.23
  -2  -8 -11    2.29    1.34
  -2  -8 -11    1.75    1.12
  -2  -8 -11    2.37    1.47
   2   8  12   64.60    8.28
  -2  -8 -12   61.32    6.38
  -2  -8 -12   62.23    5.95
  -2  -8 -12   50.31    5.71
   2   8  13   -1.94    2.08
  -2  -8 -13    0.03    0.67
  -2  -8 -13   -0.93    1.16
  -2  -8 -13    1.82    1.22
  -2  -8 -14    1.04    0.88
  -2  -8 -14    1.62    1.01
  -2  -8 -14   -0.77    0.94
   2   8  15   18.56    4.03
  -2  -8 -15   19.42    3.11
  -2  -8 -15   21.43    3.05
  -2  -8 -15   18.14    3.00
   2   8  16   10.66    2.83
  -2  -8 -16   10.74    1.98
  -2  -8 -16    6.83    1.62
  -2  -8 -16    8.95    1.98
  -2  -8 -17    0.86    0.56
  -2  -8 -17   -0.20    0.69
  -2  -8 -17    0.09    0.90
  -2  -8 -18   -0.49    0.54
  -2  -8 -18   -0.67    0.62
  -2  -8 -18   -1.05    0.75
   2   9 -25    0.94    0.74
   2   9 -24    0.59    0.81
   2   9 -23   -0.19    0.98
   2   9 -23    0.26    0.71
   2   9 -22    1.63    1.46
   2   9 -22    0.19    0.62
   2   9 -22    0.71    0.79
   2   9 -21    1.08    1.05
   2   9 -21    1.22    1.17
  -2  -9  20    0.42    1.26
   2   9 -20    1.11    0.83
   2   9 -20    0.43    0.77
  -2  -9  19   -0.52    1.61
   2   9 -19    0.85    1.06
   2   9 -19    0.68    0.73
  -2  -9  18    4.65    2.23
   2   9 -18    4.58    1.90
  -2  -9  17   11.66    3.95
   2   9 -17    5.61    1.93
  -2  -9  16    3.64    2.48
   2   9 -16    3.33    1.65
  -2  -9  15    2.95    2.88
   2   9 -15    0.53    0.80
   2   9 -14   25.82    4.24
   2   9 -14   22.13    4.34
  -2  -9  13    5.98    1.68
   2   9 -13    5.16    2.27
   2   9 -13    5.54    2.09
   2   9 -12    1.27    1.17
   2   9 -12    0.00    0.47
  -2  -9  12    0.15    0.46
   2   9 -12   -0.42    1.64
   2   9 -11   13.13    3.13
   2   9 -11   13.41    2.55
  -2  -9  11   12.06    2.46
   2   9 -11   10.50    2.84
   2   9 -10   16.62    2.75
   2   9 -10   14.93    3.31
   2   9 -10   19.63    3.09
  -2  -9  10   16.83    2.92
   2   9  -9   20.18    3.05
   2   9  -9   20.40    3.66
   2   9  -9   22.63    3.35
  -2  -9   9   24.54    3.33
   2   9  -8    9.28    2.55
   2   9  -8    9.28    2.12
   2   9  -8   10.05    2.24
  -2  -9   8   10.77    2.34
  -2  -9   7  120.47    7.37
   2   9  -7  120.11    7.70
   2   9  -7  113.78    7.07
   2   9  -7  126.96    8.96
  -2  -9   7  132.29    9.59
   2   9  -7  127.96   10.61
   2   9  -6   76.96    5.74
  -2  -9   6   75.22    7.38
  -2  -9   6   79.98    5.93
   2   9  -6   89.05    8.90
  -2  -9   5   26.57    3.38
  -2  -9   4    1.31    0.77
  -2  -9   3   32.20    3.67
  -2  -9   2   30.37    3.56
   2   9  -2   25.29    3.66
  -2  -9   2   27.61    4.47
   2   9  -2   29.60    5.07
  -2  -9   1   19.36    2.83
   2   9  -1   14.56    2.82
   2   9  -1   17.49    2.74
  -2  -9   1   18.01    3.54
   2   9  -1   16.52    3.89
  -2  -9   0   15.65    2.56
   2   9   0   14.44    2.75
   2   9   0   15.19    2.69
  -2  -9   0   16.29    3.36
  -2  -9   0   16.33    2.99
   2   9   0   19.95    4.73
  -2  -9  -1   87.03    7.82
  -2  -9  -1   85.70    5.84
   2   9   1   88.61    6.97
   2   9   1   75.02    5.67
  -2  -9  -1   94.41    8.10
  -2  -9  -1   84.70    6.81
   2   9   1   94.96    9.77
  -2  -9  -2   74.49    7.17
  -2  -9  -2   74.33    5.37
   2   9   2   73.28    6.36
   2   9   2   62.86    5.20
  -2  -9  -2   75.89    7.43
  -2  -9  -2   69.90    6.28
   2   9   2   79.49    8.99
  -2  -9  -3   33.58    4.93
   2   9   3   36.64    4.92
   2   9   3   29.67    4.12
  -2  -9  -3   33.69    3.59
  -2  -9  -3   32.79    4.96
  -2  -9  -3   30.04    4.19
   2   9   3   36.79    6.35
  -2  -9  -4   29.89    4.63
   2   9   4   26.47    3.88
  -2  -9  -4   30.43    4.81
  -2  -9  -4   29.41    4.19
   2   9   4   30.73    5.90
   2   9   4   35.59    4.82
  -2  -9  -5    4.22    1.49
   2   9   5    4.48    1.55
  -2  -9  -5    3.15    1.29
  -2  -9  -5    3.80    1.59
   2   9   5    3.49    1.81
   2   9   5    6.07    2.16
  -2  -9  -6   -0.59    1.29
   2   9   6    0.18    0.54
  -2  -9  -6    0.17    0.64
  -2  -9  -6    0.19    0.63
   2   9   6   -0.27    1.01
   2   9   6    1.70    1.35
  -2  -9  -7    1.77    1.11
  -2  -9  -7    3.00    1.62
  -2  -9  -7    4.35    1.80
   2   9   7    1.71    1.41
   2   9   7    3.21    1.50
  -2  -9  -8    1.20    1.10
  -2  -9  -8    1.04    0.95
  -2  -9  -8    2.81    1.34
   2   9   8    1.78    1.26
   2   9   8    3.46    1.45
  -2  -9  -9    6.30    2.18
  -2  -9  -9   10.92    2.61
  -2  -9  -9    5.97    2.07
   2   9   9    7.46    2.72
   2   9   9    9.53    2.35
  -2  -9 -10    6.32    2.03
  -2  -9 -10    8.53    2.32
  -2  -9 -10    5.08    1.87
   2   9  10    6.29    2.55
   2   9  10    6.47    1.92
   2   9  11   45.76    6.60
  -2  -9 -11   46.04    5.39
  -2  -9 -11   48.00    5.04
  -2  -9 -11   41.37    5.10
   2   9  12    1.15    1.14
  -2  -9 -12    0.81    0.61
  -2  -9 -12    0.86    0.71
  -2  -9 -12    1.92    1.22
   2   9  13    8.32    2.58
  -2  -9 -13    6.19    1.86
  -2  -9 -13    8.09    1.94
  -2  -9 -13    6.95    1.96
   2   9  14    0.34    0.75
  -2  -9 -14    0.23    0.63
  -2  -9 -14    0.63    0.43
  -2  -9 -14    0.39    0.44
  -2  -9 -15   -0.51    0.76
  -2  -9 -15   -0.47    0.59
  -2  -9 -15   -0.64    0.62
  -2  -9 -16   -0.01    0.44
  -2  -9 -16    0.46    0.43
  -2  -9 -16    0.57    0.30
  -2  -9 -17   -0.86    0.61
   2  10 -24   -1.22    0.96
   2  10 -23    0.89    0.85
   2  10 -23    1.56    1.00
   2  10 -22    6.64    2.35
   2  10 -22    4.96    1.97
   2  10 -21    0.65    0.81
   2  10 -21    1.67    1.01
  -2 -10  20    2.13    2.07
   2  10 -20    0.25    0.56
   2  10 -20   -0.55    1.21
   2  10 -20    1.07    0.70
  -2 -10  19    3.02    1.22
   2  10 -19    4.84    2.26
   2  10 -19    3.70    1.53
  -2 -10  18    0.24    1.32
   2  10 -18    0.88    0.81
  -2 -10  17    3.01    2.56
   2  10 -17    0.11    0.58
  -2 -10  16   17.67    4.98
   2  10 -16    8.46    2.53
  -2 -10  15    7.96    3.67
   2  10 -15    2.54    1.24
  -2 -10  14    5.74    3.29
   2  10 -14    2.24    1.33
   2  10 -13    2.74    1.53
   2  10 -12  144.54    8.53
   2  10 -12  127.00    9.50
   2  10 -11  163.00   10.66
  -2 -10  11  163.86    9.13
   2  10 -11  141.02   10.45
   2  10 -10   25.95    4.35
   2  10 -10   26.08    3.57
   2  10 -10   29.26    3.91
  -2 -10  10   18.60    3.11
   2  10  -9    0.04    0.49
   2  10  -9   -0.63    1.19
   2  10  -9    0.13    0.47
  -2 -10   9   -0.17    0.80
   2  10  -8   79.33    7.50
   2  10  -8   85.93    6.46
   2  10  -8   81.65    6.71
  -2 -10   8   83.58    6.54
   2  10  -7  150.09    8.64
   2  10  -7  154.72   10.35
   2  10  -7  163.15    9.45
  -2 -10   7  166.09    9.10
  -2 -10   6  127.96    7.87
   2  10  -6  128.56    8.45
   2  10  -6  120.51    9.39
   2  10  -6  123.44    7.71
  -2 -10   6  140.86   10.18
   2  10  -6  131.41   11.33
  -2 -10   5    7.00    2.28
   2  10  -5    8.46    3.02
   2  10  -5    3.22    2.30
   2  10  -5    8.34    2.38
  -2 -10   5    2.37    1.72
   2  10  -5    4.23    3.04
  -2 -10   4  306.31   12.11
   2  10  -4  316.98   13.34
   2  10  -4  296.81   11.91
   2  10  -4  297.42   14.65
  -2 -10   4  319.83   15.50
   2  10  -4  330.86   18.03
  -2 -10   3    2.52    1.59
   2  10  -3    2.85    1.53
   2  10  -3    2.00    1.46
  -2 -10   3    1.18    1.55
   2  10  -3    4.46    3.00
  -2 -10   2   73.30    5.81
   2  10  -2   70.65    6.50
   2  10  -2   68.74    5.78
  -2 -10   2   74.24    7.40
   2  10  -2   77.16    8.84
  -2 -10   1    2.27    1.15
   2  10  -1    3.03    1.45
   2  10  -1    4.04    1.47
  -2 -10   1    2.95    1.41
  -2 -10   1    3.19    1.36
   2  10  -1    2.43    1.79
  -2 -10   0    4.74    1.36
   2  10   0    3.99    1.59
   2  10   0    4.43    1.56
  -2 -10   0    4.81    2.16
  -2 -10   0    4.39    1.64
   2  10   0    1.17    1.14
  -2 -10  -1   18.07    2.78
   2  10   1   16.15    3.16
   2  10   1   14.70    2.70
  -2 -10  -1   15.36    3.03
  -2 -10  -1   18.71    3.91
   2  10   1   18.61    4.16
  -2 -10  -2   10.34    2.08
   2  10   2    9.51    2.13
   2  10   2    9.56    2.40
  -2 -10  -2   10.60    2.63
  -2 -10  -2   12.48    3.20
   2  10   2   11.40    3.54
  -2 -10  -3   14.96    3.51
   2  10   3   16.57    2.79
  -2 -10  -3   18.59    3.36
  -2 -10  -3   21.48    4.05
   2  10   3   23.28    5.16
   2  10   3   16.80    3.24
  -2 -10  -4   23.80    4.21
  -2 -10  -4   26.36    4.46
  -2 -10  -4   22.13    3.62
   2  10   4   29.92    5.59
   2  10   4   23.62    3.83
  -2 -10  -5   10.36    2.88
  -2 -10  -5   10.27    2.48
  -2 -10  -5   13.91    3.42
   2  10   5   11.18    3.47
   2  10   5    9.96    2.45
  -2 -10  -6   -0.14    0.71
  -2 -10  -6    0.13    0.57
  -2 -10  -6   -0.39    0.70
   2  10   6    0.20    1.22
   2  10   6    1.07    0.70
  -2 -10  -7   34.19    4.98
  -2 -10  -7   34.24    4.51
  -2 -10  -7   38.30    5.13
   2  10   7   38.67    6.43
   2  10   7   35.89    4.60
  -2 -10  -8    2.46    1.50
  -2 -10  -8    1.38    1.14
  -2 -10  -8    2.04    1.21
   2  10   8    1.19    1.57
   2  10   8    1.35    1.06
  -2 -10  -9   14.81    2.95
  -2 -10  -9   15.69    2.99
  -2 -10  -9   17.43    3.35
   2  10   9   19.05    4.23
   2  10   9   18.80    3.11
  -2 -10 -10    0.94    0.80
  -2 -10 -10    0.17    0.74
  -2 -10 -10    0.56    0.86
   2  10  10   -0.16    0.83
   2  10  10   -0.54    0.60
   2  10  11   -1.50    1.36
  -2 -10 -11    0.08    0.67
  -2 -10 -11    0.64    0.79
  -2 -10 -11    0.37    0.58
  -2 -10 -12    1.01    0.67
  -2 -10 -12    0.56    0.80
  -2 -10 -12   -0.05    0.71
  -2 -10 -13   -0.91    0.89
  -2 -10 -13   -0.60    0.70
  -2 -10 -13   -0.32    0.64
  -2 -10 -14   -0.73    0.55
  -2 -10 -14   -0.13    0.56
  -2 -10 -14   -0.25    0.31
  -2 -10 -15    3.34    0.99
  -2 -10 -15    3.93    0.89
  -2 -10 -15    5.06    1.19
   2  11 -22    2.90    1.27
   2  11 -21    1.40    0.93
   2  11 -20   -0.06    0.88
   2  11 -20   -0.24    0.66
   2  11 -20    1.15    0.90
  -2 -11  20    2.85    2.65
   2  11 -19   12.03    2.43
   2  11 -19   12.32    3.23
  -2 -11  19   11.64    3.56
   2  11 -18   11.53    2.56
  -2 -11  18   18.68    4.60
   2  11 -17    0.49    0.86
  -2 -11  17    2.51    2.03
   2  11 -16    3.36    1.32
  -2 -11  16    7.87    3.16
   2  11 -15    2.36    1.38
  -2 -11  15    6.45    3.38
   2  11 -14   10.32    2.77
  -2 -11  14   23.90    5.93
   2  11 -13    5.65    2.18
  -2 -11  13   13.05    4.74
   2  11 -12   16.30    3.02
   2  11 -12   11.56    2.93
   2  11 -11    0.24    0.79
   2  11 -11    0.99    1.03
   2  11 -10    2.62    1.21
   2  11 -10    1.81    1.38
   2  11  -9   32.10    4.30
   2  11  -9   31.78    4.13
   2  11  -9   33.57    4.77
   2  11  -8   42.66    4.96
   2  11  -8   44.92    5.61
   2  11  -8   42.49    4.74
   2  11  -7   -0.76    0.99
   2  11  -7   -1.58    1.19
   2  11  -7   -1.99    1.70
   2  11  -6    1.69    0.91
   2  11  -6    3.46    1.52
   2  11  -6    3.49    1.34
   2  11  -5   14.05    3.00
  -2 -11   5   16.46    3.67
   2  11  -5   13.56    3.94
   2  11  -5   12.76    2.62
   2  11  -5   11.85    2.98
   2  11  -4    3.10    1.59
  -2 -11   4    4.16    2.07
   2  11  -4    6.56    2.82
   2  11  -4    0.97    0.90
   2  11  -4    3.97    1.48
   2  11  -3    8.96    2.59
  -2 -11   3   10.33    3.03
   2  11  -3    9.29    3.28
   2  11  -3    6.38    2.15
   2  11  -3   10.26    2.27
   2  11  -2    2.84    1.43
  -2 -11   2    1.74    1.43
   2  11  -2    1.37    1.76
   2  11  -2    0.23    0.75
   2  11  -2    1.64    1.05
   2  11  -1   14.02    2.97
  -2 -11   1   17.35    3.56
   2  11  -1   16.35    4.26
   2  11  -1   14.22    2.61
   2  11   0    1.28    1.11
  -2 -11   0    1.05    0.74
  -2 -11   0   -0.01    0.81
   2  11   0    0.13    1.14
   2  11   0    0.01    0.53
   2  11   1    9.59    2.49
  -2 -11  -1    9.38    2.57
  -2 -11  -1    8.63    2.35
   2  11   1    8.85    3.02
   2  11   1    6.71    1.80
   2  11   2    9.95    2.59
  -2 -11  -2   12.02    3.05
  -2 -11  -2   10.65    2.45
   2  11   2    9.46    3.16
   2  11   2   10.40    2.16
   2  11   3    0.28    0.95
  -2 -11  -3    0.95    1.11
  -2 -11  -3    0.50    0.69
   2  11   3    2.15    1.67
   2  11   3    1.00    0.78
   2  11   4   14.90    3.05
   2  11   4   12.07    3.33
  -2 -11  -4   12.71    2.65
  -2 -11  -4   15.66    3.30
   2  11   5    6.14    2.09
   2  11   5    5.87    2.62
  -2 -11  -5    7.78    2.42
  -2 -11  -5    6.15    1.91
   2  11   6   81.50    6.66
  -2 -11  -6   86.34    7.44
  -2 -11  -6   71.79    6.18
   2  11   7   50.82    5.19
   2  11   7   61.82    7.21
  -2 -11  -7   53.80    5.64
  -2 -11  -7   44.97    4.72
   2  11   8   -0.34    0.75
   2  11   8    0.31    0.77
  -2 -11  -8    0.50    0.81
  -2 -11  -8    0.19    0.47
   2  11   9   12.53    2.27
   2  11   9   12.28    2.85
  -2 -11  -9   13.06    2.57
  -2 -11  -9   12.07    2.26
   2  11  10   17.56    2.56
   2  11  10   18.03    3.28
  -2 -11 -10   15.59    2.44
  -2 -11 -10   17.06    2.73
  -2 -11 -11    5.10    1.43
  -2 -11 -11    3.03    1.07
  -2 -11 -12    3.83    1.19
  -2 -11 -12    2.99    0.88
  -2 -11 -13    0.21    0.46
  -2 -11 -13    0.18    0.33
   2  12 -21    1.48    0.85
   2  12 -20    1.30    0.98
   2  12 -20    1.51    0.99
  -2 -12  19   -2.01    1.88
   2  12 -19   -0.24    0.45
   2  12 -19    0.47    1.23
   2  12 -19    0.55    0.76
  -2 -12  18   -1.70    1.99
   2  12 -18   -0.07    0.50
  -2 -12  17   -0.02    1.98
   2  12 -17    1.37    0.88
  -2 -12  16    1.40    1.69
   2  12 -16    1.40    1.06
  -2 -12  15    4.15    2.57
   2  12 -15    1.10    0.88
  -2 -12  14    2.78    2.90
   2  12 -14   -0.08    0.86
  -2 -12  13    7.60    4.02
   2  12 -13    2.20    1.16
  -2 -12  12    2.88    3.44
   2  12 -12    0.98    0.99
   2  12 -12   -1.76    1.66
   2  12 -11    1.64    1.27
   2  12 -11    1.08    1.15
   2  12 -11   -0.28    0.95
   2  12 -10    2.87    1.30
   2  12 -10    1.00    1.24
   2  12  -9   21.44    3.43
   2  12  -9   17.19    3.30
   2  12  -8    1.53    0.97
   2  12  -8   -1.56    1.00
   2  12  -8   -0.01    1.06
   2  12  -7    6.83    2.07
   2  12  -7    2.07    1.13
   2  12  -7    4.36    1.47
   2  12  -6   25.61    4.08
   2  12  -6   21.22    4.03
   2  12  -6   23.90    3.67
   2  12  -5  108.11    7.98
   2  12  -5  104.01    8.18
   2  12  -5  106.77    7.30
  -2 -12   4   12.39    3.23
   2  12  -4    9.05    2.42
   2  12  -4    5.72    1.92
   2  12  -4    8.62    2.27
   2  12  -3   11.99    3.04
  -2 -12   3   12.49    3.16
   2  12  -3    9.61    3.38
   2  12  -3   10.60    2.46
   2  12  -2   74.21    6.73
  -2 -12   2   80.93    7.46
   2  12  -2   73.38    8.56
   2  12  -2   62.71    5.54
   2  12  -1   20.46    3.59
  -2 -12   1   28.78    4.49
   2  12  -1   21.67    4.63
   2  12  -1   20.54    3.10
   2  12   0    7.05    1.96
  -2 -12   0    6.62    2.17
   2  12   0    8.63    3.26
   2  12   0    5.12    1.46
   2  12   1   -0.94    1.18
  -2 -12  -1   -0.16    0.90
  -2 -12  -1    0.21    0.38
   2  12   1   -0.25    1.06
   2  12   1   -0.89    1.06
   2  12   2    0.57    0.69
  -2 -12  -2    1.02    0.62
  -2 -12  -2    0.83    0.75
   2  12   2    1.98    1.36
   2  12   2    0.43    0.80
   2  12   3   -0.37    0.82
   2  12   3   -0.33    1.36
  -2 -12  -3    0.89    0.81
  -2 -12  -3   -0.01    0.57
   2  12   4   18.19    3.09
   2  12   4   18.94    4.05
  -2 -12  -4   14.11    2.49
  -2 -12  -4   16.08    3.01
   2  12   5   14.70    2.73
   2  12   5   16.20    3.59
  -2 -12  -5   12.44    2.27
  -2 -12  -5   13.90    2.83
   2  12   6    1.85    0.90
   2  12   6    2.85    1.51
  -2 -12  -6    1.17    0.68
  -2 -12  -6    1.22    0.72
   2  12   7    0.07    0.64
   2  12   7   -0.30    0.76
  -2 -12  -7   -0.19    0.40
  -2 -12  -7   -1.44    0.93
   2  12   8    1.19    0.78
   2  12   8    0.61    0.61
  -2 -12  -8    0.65    0.41
  -2 -12  -8    1.04    0.68
  -2 -12  -9    8.99    1.80
  -2 -12  -9    7.71    1.55
   2  12   9    8.30    1.61
  -2 -12 -10   11.54    1.86
  -2 -12 -10   11.17    1.71
  -2 -13  18   -1.80    1.52
   2  13 -18    0.89    0.71
  -2 -13  17   -2.34    1.85
  -2 -13  16    1.97    1.45
  -2 -13  15    1.96    1.52
  -2 -13  14    7.70    2.73
  -2 -13  13   26.29    5.39
   2  13 -12   18.08    3.54
  -2 -13  12   33.96    5.98
   2  13 -11   24.64    4.26
  -2 -13  11   49.91    7.50
   2  13 -10   53.68    4.82
   2  13 -10   34.79    5.38
   2  13  -9    1.20    0.99
   2  13  -8   15.81    2.73
   2  13  -7   19.65    3.23
   2  13  -6    8.72    2.08
   2  13  -6    9.12    2.06
   2  13  -5   15.27    2.85
   2  13  -5   11.77    2.28
   2  13  -4    1.18    0.89
   2  13  -4   -1.17    0.96
   2  13  -3    3.31    1.20
   2  13  -3    4.02    1.31
   2  13  -2    0.11    0.83
   2  13  -2    2.04    0.86
   2  13  -1   -0.84    0.99
   2  13  -1   -0.11    0.55
  -2 -13   0    5.52    1.83
   2  13   0    5.11    1.71
   2  13   0    3.69    1.22
  -2 -13  -1   29.04    3.89
   2  13   1   28.45    3.70
   2  13   1   19.90    2.68
   2  13   2    9.43    2.13
  -2 -13  -2   11.91    2.49
   2  13   2    9.47    2.66
   2  13   2    8.98    1.72
   2  13   3    1.53    0.94
   2  13   3    0.83    0.67
  -2 -13  -3    2.45    1.08
   2  13   4   -0.45    0.70
   2  13   4   -0.04    0.93
  -2 -13  -4    0.59    0.71
  -2 -13  -5    5.43    1.43
   2  13   5    4.83    1.34
  -2 -13  -6    6.25    1.51
   2  13   6    6.12    1.41
  -2 -13  -7    1.08    0.75
  -2 -14  15   14.56    2.98
  -2 -14  14    8.24    2.60
  -2 -14  13   17.04    3.65
  -2 -14  12    8.38    2.80
  -2 -14  11    2.77    2.26
   2  14 -11    1.43    1.01
  -2 -14  10   34.72    5.28
   2  14 -10   17.43    3.23
  -2 -14   9   13.12    3.60
   2  14  -9    5.37    1.91
   2  14  -8   -0.06    0.77
   2  14  -8    0.63    0.58
   2  14  -7    1.81    1.27
   2  14  -7    3.82    1.27
  -2 -14   6   28.30    4.62
   2  14  -6   21.73    3.08
   2  14  -5   36.87    3.97
   2  14  -4   80.25    5.67
   2  14  -3   23.62    3.10
   2  14  -2   -0.67    0.72
   2  14  -1    3.10    1.05
   2  14   0    7.25    1.70
   2  14   1   16.46    2.46
   2  14   2    0.18    0.44
   2  14   3    0.42    0.40
  -3  16   1   -0.34    0.55
  -3  16   0    0.19    0.42
  -3  16  -1   17.01    2.33
  -3  16  -2   20.97    3.21
  -3  16  -2   23.81    2.71
  -3  16  -2   30.17    3.12
  -3  16  -3    3.19    1.37
  -3  16  -3    6.20    1.49
  -3  16  -4    1.50    0.89
  -3  16  -4    0.37    0.52
  -3  16  -5   10.21    2.45
  -3  16  -5   10.20    1.84
  -3  16  -6   22.24    3.71
  -3  16  -6   27.42    2.88
  -3  16  -7    7.88    2.18
  -3  16  -7    9.15    1.66
  -3  16  -8    1.27    1.08
  -3  16  -9   11.99    2.73
  -3  16 -10   -1.24    1.08
  -3  16 -11   21.55    3.39
  -3  16 -12    0.18    0.61
  -3  15   6   25.78    2.86
  -3  15   6   24.96    3.00
  -3  15   6   29.29    2.78
  -3  15   5   -0.05    0.41
  -3  15   5    0.39    0.47
  -3  15   5    0.95    0.74
  -3  15   4   -0.92    0.68
  -3  15   4    0.09    0.59
  -3  15   4    0.44    0.45
  -3  15   3    2.05    0.85
  -3  15   3    3.82    1.42
  -3  15   3    3.54    1.18
  -3  15   2    7.96    1.79
  -3  15   2    7.50    1.95
  -3  15   2    8.94    1.91
  -3  15   1    5.65    1.78
  -3  15   1    7.06    1.76
  -3  15   1    5.50    1.54
  -3  15   1    5.72    1.84
  -3  15   0    8.27    2.15
  -3  15   0    7.50    1.84
  -3  15   0    5.62    1.54
  -3  15   0    4.78    1.82
  -3  15  -1    5.52    1.62
  -3  15  -1    7.13    1.85
  -3  15  -1    7.69    1.78
  -3  15  -1    4.02    1.56
  -3  15  -2   20.14    3.13
  -3  15  -2   23.66    3.22
  -3  15  -2   14.84    3.44
  -3  15  -3   13.23    2.55
  -3  15  -3   16.66    2.78
  -3  15  -3   13.88    3.40
  -3  15  -4    0.64    0.79
  -3  15  -4    0.58    0.67
  -3  15  -4    0.34    1.07
  -3  15  -5    3.65    1.33
  -3  15  -5    3.02    1.00
  -3  15  -5    1.21    1.19
  -3  15  -5    1.37    0.66
  -3  15  -6   -0.15    0.50
  -3  15  -6    0.03    1.24
  -3  15  -6   -0.26    0.75
  -3  15  -7    4.72    1.45
  -3  15  -7    5.98    2.27
  -3  15  -7    6.74    1.60
  -3  15  -8    3.58    1.10
  -3  15  -8    3.75    1.94
  -3  15  -8    3.51    1.29
  -3  15  -9    0.95    0.58
  -3  15  -9    1.90    1.10
  -3  15  -9    0.51    1.29
  -3  15 -10    0.85    0.73
  -3  15 -10   -0.32    1.14
  -3  15 -11    3.28    1.32
  -3  15 -11    1.64    1.20
  -3  15 -12    3.24    1.25
  -3  15 -12    3.17    1.37
  -3  15 -13    3.15    1.49
  -3  15 -13    2.94    1.12
  -3  15 -13    3.40    1.80
  -3  15 -14    7.41    1.97
  -3  15 -14    6.08    1.63
  -3  15 -14    8.88    2.94
  -3  15 -15    2.04    1.08
  -3  15 -15    2.95    0.92
  -3  15 -15    2.26    1.46
  -3  15 -16    3.35    1.59
  -3  14  10    2.17    0.84
  -3  14  10    1.85    0.87
  -3  14   9    2.16    0.78
  -3  14   9    2.83    1.12
  -3  14   9    4.35    1.11
  -3  14   8    4.81    1.47
  -3  14   8    1.73    0.83
  -3  14   8    4.02    1.16
  -3  14   7    1.04    0.57
  -3  14   7    1.59    0.83
  -3  14   7    1.38    0.89
  -3  14   6    1.20    0.77
  -3  14   6    0.00    0.60
  -3  14   6    0.46    0.45
  -3  14   5    0.12    0.57
  -3  14   5    0.09    0.89
  -3  14   4    3.12    1.21
  -3  14   4    2.25    1.11
  -3  14   3   12.43    2.54
  -3  14   3   12.02    2.96
  -3  14   2    3.56    1.32
  -3  14   2    4.04    1.76
  -3  14   2    4.48    1.62
  -3  14   1   34.40    4.86
  -3  14   1   39.97    4.50
  -3  14   1   37.79    4.54
  -3  14   1   29.93    4.86
  -3  14   0    1.49    1.17
  -3  14   0    2.88    1.47
  -3  14   0    1.25    0.50
  -3  14   0    1.15    0.72
  -3  14  -1    2.19    0.87
  -3  14  -1    3.26    1.60
  -3  14  -1    3.41    1.28
  -3  14  -1    3.56    1.36
  -3  14  -1    1.33    1.08
  -3  14  -2    3.01    1.30
  -3  14  -2    3.12    1.61
  -3  14  -2    3.00    1.39
  -3  14  -2    3.66    1.22
  -3  14  -2    1.51    0.87
  -3  14  -3    2.78    1.65
  -3  14  -3    0.74    0.57
  -3  14  -3    1.85    1.21
  -3  14  -3   -1.18    1.33
  -3  14  -4   -0.63    1.07
  -3  14  -4    0.41    0.69
  -3  14  -4    1.89    1.34
  -3  14  -4   -1.05    1.58
  -3  14  -5   41.18    4.96
  -3  14  -5   41.59    4.42
  -3  14  -5   44.06    4.65
  -3  14  -5   37.54    6.02
  -3  14  -6   48.05    5.23
  -3  14  -6   42.91    4.53
  -3  14  -6   51.16    4.98
  -3  14  -6   50.60    7.14
  -3  14  -7   41.70    4.79
  -3  14  -7   43.57    4.54
  -3  14  -7   53.08    4.96
  -3  14  -7   43.84    6.62
  -3  14  -8   29.84    3.75
  -3  14  -8   37.90    4.13
  -3  14  -8   34.88    5.95
  -3  14  -9   17.33    2.90
  -3  14  -9   21.75    3.10
  -3  14  -9   16.69    3.93
  -3  14 -10   18.33    4.04
  -3  14 -10   16.40    2.92
  -3  14 -11   37.89    5.93
  -3  14 -11   30.43    3.97
  -3  14 -12    9.72    2.90
  -3  14 -12    9.68    2.36
  -3  14 -13   36.22    5.44
  -3  14 -13   30.37    3.89
  -3  14 -14    1.96    1.36
  -3  14 -14    1.73    1.43
  -3  14 -15   17.91    3.50
  -3  14 -15   16.25    2.69
  -3  14 -15   20.01    5.05
  -3  14 -16    4.60    1.50
  -3  14 -16    5.01    1.61
  -3  14 -16    7.48    3.02
  -3  14 -17    3.45    1.48
  -3  14 -17    2.62    1.93
  -3  14 -17    2.07    1.03
  -3  14 -18   -0.23    0.98
  -3  14 -18    0.27    0.53
  -3  14 -19    0.72    0.85
  -3  13  12    2.27    0.98
  -3  13  12    1.26    0.78
  -3  13  11    2.64    1.18
  -3  13  11    2.00    1.10
  -3  13  10   16.15    3.11
  -3  13   9   25.53    3.95
  -3  13   9   31.12    4.19
  -3  13   8    4.19    1.84
  -3  13   8    8.81    2.61
  -3  13   8    4.42    1.48
  -3  13   7    5.69    1.88
  -3  13   7    5.33    2.07
  -3  13   6    0.52    0.57
  -3  13   6   -1.06    1.49
  -3  13   5    0.19    0.55
  -3  13   5    0.15    0.75
  -3  13   4   37.85    5.01
  -3  13   4   46.47    6.16
  -3  13   3    0.34    0.59
  -3  13   3   -0.13    0.71
  -3  13   3   -0.26    0.88
  -3  13   2    7.17    1.95
  -3  13   2    6.94    2.20
  -3  13   2    6.21    2.31
  -3  13   1    0.82    0.55
  -3  13   1   -0.90    1.03
  -3  13   1   -0.34    0.62
  -3  13   1    0.74    0.92
  -3  13   0   18.27    3.37
  -3  13   0   21.15    4.20
  -3  13   0   18.17    3.04
  -3  13  -1   13.06    3.19
  -3  13  -1    7.95    2.24
  -3  13  -1    9.39    2.24
  -3  13  -2   41.81    4.74
  -3  13  -2   39.20    5.50
  -3  13  -2   39.34    4.82
  -3  13  -3    5.61    1.84
  -3  13  -3    4.48    1.63
  -3  13  -3    3.14    1.74
  -3  13  -3    6.07    2.34
  -3  13  -4   44.07    4.87
  -3  13  -4   34.84    5.92
  -3  13  -4   44.40    5.73
  -3  13  -4   43.95    4.83
  -3  13  -5    2.00    1.15
  -3  13  -5    2.66    1.64
  -3  13  -5    2.89    1.76
  -3  13  -5    1.12    1.05
  -3  13  -6   17.62    2.99
  -3  13  -6   14.00    3.71
  -3  13  -6   19.09    3.32
  -3  13  -6   16.88    3.26
  -3  13  -7    2.14    1.17
  -3  13  -7    6.21    1.80
  -3  13  -7    1.86    1.67
  -3  13  -7    2.64    1.36
  -3  13  -8  101.12    6.98
  -3  13  -8   92.76    9.88
  -3  13  -8   93.36    7.05
  -3  13  -8   93.78    7.57
  -3  13  -9  243.50   10.67
  -3  13  -9  252.67   16.43
  -3  13  -9  245.80   11.56
  -3  13 -10   87.10    9.48
  -3  13 -10   81.56    6.65
  -3  13 -11    3.61    1.36
  -3  13 -11    4.85    2.46
  -3  13 -12    3.09    1.49
  -3  13 -12    2.46    1.83
  -3  13 -13   27.09    5.33
  -3  13 -13   24.11    3.75
  -3  13 -14    3.87    1.87
  -3  13 -14    3.07    1.80
  -3  13 -15    0.91    1.43
  -3  13 -15   -0.94    1.41
  -3  13 -16   28.02    6.48
  -3  13 -16   22.68    4.05
  -3  13 -16   23.40    4.27
  -3  13 -16   20.68    3.35
  -3  13 -17    1.74    1.14
  -3  13 -17    1.35    1.35
  -3  13 -17    0.56    0.89
  -3  13 -17    1.92    1.16
  -3  13 -18    0.95    1.67
  -3  13 -18    0.13    0.63
  -3  13 -18    3.14    1.64
  -3  13 -18    0.27    0.57
  -3  13 -19    0.55    0.76
  -3  13 -19    0.36    0.89
  -3  13 -19   -0.28    0.79
  -3  13 -20    7.42    2.65
  -3  13 -20    5.68    2.23
  -3  13 -21    1.29    1.07
  -3  13 -21    1.00    1.04
  -3  12  15    2.31    1.07
  -3  12  14    0.98    0.67
  -3  12  14    2.45    1.12
   3 -12 -14    1.27    0.67
   3 -12 -14    1.45    0.72
   3 -12 -13   27.61    2.93
  -3  12  13   33.42    3.91
   3 -12 -13   25.35    2.80
   3 -12 -12   44.64    4.00
   3 -12 -12   50.02    4.12
  -3  12  11    6.85    2.16
  -3  12  11    8.06    2.42
   3 -12 -11    5.60    1.53
   3 -12 -11    5.65    1.51
  -3  12  10    2.77    1.17
  -3  12  10    5.55    2.20
   3 -12 -10    2.17    1.02
   3 -12 -10    3.71    1.22
  -3  12   9   -0.20    0.71
  -3  12   9   -1.35    1.33
   3 -12  -9    0.56    0.78
   3 -12  -9   -0.47    0.69
  -3  12   8    6.25    2.46
  -3  12   8    5.02    1.86
  -3  12   7    1.08    1.24
  -3  12   7    1.24    1.08
  -3  12   6   33.96    4.94
  -3  12   6   53.40    6.58
  -3  12   5   19.11    3.69
  -3  12   5   28.25    4.86
  -3  12   4   -0.92    1.22
  -3  12   4    0.49    0.72
  -3  12   4   -0.43    0.80
  -3  12   3    0.44    0.81
  -3  12   3    2.07    1.02
  -3  12   3    2.55    2.06
  -3  12   2    2.40    1.25
  -3  12   2    1.76    1.19
  -3  12   2    5.38    2.36
  -3  12   1   96.19    9.07
  -3  12   1   80.94    7.34
  -3  12   0    7.60    2.58
  -3  12   0    8.35    2.10
  -3  12   0    5.28    1.83
  -3  12  -1    0.48    0.51
   3 -12   1    1.03    0.71
  -3  12  -1   -0.67    0.83
  -3  12  -1    0.85    1.20
  -3  12  -2    1.38    0.48
   3 -12   2    2.65    0.99
  -3  12  -2    3.24    1.62
  -3  12  -3   -0.08    1.06
   3 -12   3    0.12    0.64
  -3  12  -3    0.66    0.83
  -3  12  -4   13.74    3.25
  -3  12  -4   11.48    2.53
   3 -12   4    8.17    2.02
   3 -12   5    0.80    0.73
  -3  12  -5   -0.16    0.82
  -3  12  -5    2.24    1.47
  -3  12  -5    0.94    0.96
  -3  12  -5   -0.24    1.73
   3 -12   6    2.81    1.12
  -3  12  -6    1.15    0.79
  -3  12  -6   -0.03    1.16
  -3  12  -6    2.08    1.29
  -3  12  -6   -0.46    1.96
  -3  12  -7  154.34    9.06
  -3  12  -7  152.45    9.99
  -3  12  -7  145.45    8.56
  -3  12  -7  146.39   12.51
   3 -12   7  141.50    8.26
  -3  12  -8  381.71   13.48
  -3  12  -8  398.79   20.59
  -3  12  -8  387.96   15.60
  -3  12  -8  386.86   14.34
  -3  12  -9   81.76    9.43
  -3  12  -9   75.72    6.40
  -3  12  -9   83.35    7.19
  -3  12 -10   89.98    9.81
  -3  12 -10   85.94    6.97
  -3  12 -11   23.18    5.02
  -3  12 -11   21.42    3.48
  -3  12 -12    6.04    1.83
  -3  12 -12    4.96    2.22
  -3  12 -13   40.43    6.57
  -3  12 -13   31.78    4.35
  -3  12 -14   16.51    4.30
  -3  12 -14   12.84    2.89
  -3  12 -15    1.15    1.31
  -3  12 -15    2.24    1.59
  -3  12 -15   -1.15    2.13
  -3  12 -16    5.53    2.21
  -3  12 -16    1.84    1.52
  -3  12 -16    2.27    0.77
  -3  12 -16    5.16    2.25
  -3  12 -17    1.50    1.13
  -3  12 -17    2.40    2.40
  -3  12 -17    1.59    0.88
  -3  12 -17    2.24    1.59
  -3  12 -18   33.43    6.99
  -3  12 -18   25.18    4.50
  -3  12 -18   28.56    4.56
  -3  12 -18   21.91    3.50
  -3  12 -19   14.98    3.26
  -3  12 -19   22.07    5.51
  -3  12 -19   12.06    2.56
  -3  12 -20    0.10    0.95
  -3  12 -20    0.41    0.72
  -3  12 -21    0.59    1.13
  -3  12 -21   -0.34    0.44
  -3  12 -21   -0.69    0.83
  -3  12 -21    1.15    1.11
  -3  12 -22    9.73    2.76
  -3  12 -22    8.95    2.51
  -3  11  17   22.55    2.87
   3 -11 -17   14.27    1.75
  -3  11  16   -0.28    0.71
   3 -11 -16    1.47    0.67
   3 -11 -16    1.48    0.68
  -3  11  16    2.70    1.28
   3 -11 -15    4.19    1.11
   3 -11 -15    2.88    0.94
  -3  11  15    2.74    1.05
  -3  11  15    6.08    1.85
   3 -11 -14    1.84    0.80
   3 -11 -14    0.73    0.40
  -3  11  14    0.10    0.56
  -3  11  14    1.82    0.72
   3 -11 -13   29.68    3.57
  -3  11  13   34.80    4.52
   3 -11 -13   24.05    3.27
   3 -11 -12   23.44    3.28
   3 -11 -12   19.40    3.10
  -3  11  12   27.85    4.24
  -3  11  12   40.76    5.80
  -3  11  12   38.98    5.54
   3 -11 -11   81.79    6.53
   3 -11 -11  102.02    7.00
  -3  11  11  156.06   10.32
  -3  11  11  158.68    9.78
  -3  11  11  197.52   13.18
  -3  11  11  169.37   12.08
   3 -11 -10   87.80    6.95
  -3  11  10  152.85   10.56
  -3  11  10  169.60   10.44
   3 -11 -10  104.70    7.31
  -3  11  10  204.95   13.68
  -3  11  10  166.30   12.06
  -3  11   9    3.79    2.23
  -3  11   9    3.73    1.83
   3 -11  -9    1.89    1.21
   3 -11  -9    0.12    0.52
  -3  11   9    2.79    1.24
  -3  11   9    1.14    1.23
   3 -11  -8   47.19    5.27
  -3  11   8   64.08    6.86
  -3  11   8   79.30    7.34
   3 -11  -8   45.78    4.84
  -3  11   8   88.00    9.14
  -3  11   8   81.19    8.42
  -3  11   7   23.42    4.75
  -3  11   7   21.93    3.90
  -3  11   7   16.35    3.27
  -3  11   7   19.93    4.22
  -3  11   6  177.95   11.06
  -3  11   6  193.49   13.47
  -3  11   6  194.84   12.98
   3 -11  -5   16.40    2.85
  -3  11   5   18.95    3.63
  -3  11   5   20.75    4.34
  -3  11   5   17.33    3.56
  -3  11   5   14.61    3.14
  -3  11   5   20.63    4.32
   3 -11  -4    3.78    1.09
  -3  11   4    2.36    1.25
  -3  11   4    4.15    1.90
  -3  11   4    5.23    1.86
  -3  11   4    0.93    0.86
  -3  11   4    2.75    1.34
   3 -11  -3    0.68    0.54
  -3  11   3    0.30    0.90
  -3  11   3    2.02    1.33
  -3  11   3    1.44    1.22
  -3  11   3   -1.05    1.32
  -3  11   3    0.29    0.70
   3 -11  -2    0.12    0.73
  -3  11   2   -0.20    0.99
  -3  11   2   -0.36    0.90
  -3  11   2   -1.58    1.65
  -3  11   2   -1.31    1.31
  -3  11   2   -2.39    1.39
  -3  11   1   16.06    3.77
  -3  11   1   20.37    6.34
  -3  11   1    7.33    2.57
  -3  11   1   13.47    2.92
   3 -11  -1   10.47    2.18
  -3  11   1    8.98    2.38
  -3  11   0    6.30    2.28
  -3  11   0   10.62    2.96
   3 -11   0    7.02    1.76
  -3  11   0    9.47    2.40
   3 -11   1   -0.91    1.06
  -3  11  -1    0.94    0.86
  -3  11  -1    0.25    0.76
  -3  11  -2  126.87   13.62
   3 -11   2  131.31    7.92
  -3  11  -2  134.81    9.07
  -3  11  -2  120.71    9.43
  -3  11  -2  106.31    7.61
  -3  11  -3  105.08   12.23
   3 -11   3  106.28    7.10
  -3  11  -3  116.30    8.39
  -3  11  -3   92.11    6.96
  -3  11  -3  105.37    8.62
  -3  11  -4    1.11    0.52
  -3  11  -4    2.20    1.51
   3 -11   4    2.57    1.11
  -3  11  -5   24.16    3.50
  -3  11  -5   22.73    4.10
   3 -11   5   24.03    3.24
  -3  11  -6   25.79    3.39
  -3  11  -6   37.10    7.64
  -3  11  -6   25.52    4.14
  -3  11  -6   23.47    3.49
  -3  11  -6   20.04    4.40
   3 -11   6   23.55    3.20
   3 -11   7    1.64    1.04
  -3  11  -7    0.68    0.60
  -3  11  -7   -0.47    1.03
  -3  11  -7    0.84    0.95
  -3  11  -7   -0.35    1.64
  -3  11  -8  130.11    8.21
  -3  11  -8  128.61    8.85
  -3  11  -8  129.43   13.33
   3 -11   8  115.85    7.08
  -3  11  -8  122.80   11.31
  -3  11  -9  241.06   18.49
  -3  11  -9  291.45   17.26
  -3  11  -9  277.54   12.83
  -3  11  -9  281.28   12.18
  -3  11 -10   82.60    7.73
  -3  11 -10  108.87   10.71
  -3  11 -10   92.29    7.39
  -3  11 -10   99.85    7.23
  -3  11 -11    6.20    1.63
  -3  11 -11    5.37    2.08
  -3  11 -11    5.97    2.68
  -3  11 -12  104.53   10.46
  -3  11 -12   93.17    7.20
  -3  11 -13    3.57    2.37
  -3  11 -13    3.48    1.62
  -3  11 -14    0.04    1.35
  -3  11 -14    1.52    1.17
  -3  11 -15    0.17    0.92
  -3  11 -15    1.32    1.44
  -3  11 -15    0.09    1.50
  -3  11 -16   27.28    6.81
  -3  11 -16   18.18    4.12
  -3  11 -16   19.16    4.04
  -3  11 -16   20.35    3.70
  -3  11 -17    7.01    2.65
  -3  11 -17    9.67    4.01
  -3  11 -17   10.16    2.90
  -3  11 -17    9.03    2.58
  -3  11 -18    0.45    0.64
  -3  11 -18    0.01    2.28
  -3  11 -18   -1.44    1.68
  -3  11 -18    0.75    1.32
  -3  11 -19   20.10    5.57
  -3  11 -19   13.56    3.41
  -3  11 -19   11.33    2.57
  -3  11 -20    4.25    1.34
  -3  11 -20    6.69    2.38
  -3  11 -20    8.99    3.61
  -3  11 -21   11.37    2.90
  -3  11 -21   13.90    4.05
  -3  11 -21    8.56    3.41
  -3  11 -21    6.34    2.07
  -3  11 -22    7.63    2.64
  -3  11 -22    6.62    1.93
  -3  11 -22    5.96    1.90
  -3  11 -22    6.20    2.77
  -3  11 -23    0.22    1.00
  -3  11 -23   -0.56    0.66
  -3  11 -23   -0.37    0.69
   3 -10 -18    0.67    0.60
   3 -10 -18   -0.49    0.49
  -3  10  18    1.36    0.88
   3 -10 -17    8.85    1.70
  -3  10  17    9.23    2.29
  -3  10  17    8.00    1.82
  -3  10  16    1.00    1.04
   3 -10 -16    0.56    0.58
  -3  10  16    0.94    0.78
  -3  10  16    1.23    1.55
  -3  10  15    9.34    2.89
   3 -10 -15    5.58    1.52
  -3  10  15    8.34    2.20
  -3  10  15    9.66    2.64
  -3  10  14   15.65    2.93
  -3  10  14   14.03    3.00
   3 -10 -14   11.43    2.37
  -3  10  14   17.33    4.02
  -3  10  14   17.54    3.83
  -3  10  13    1.94    1.89
   3 -10 -13   -1.27    0.87
  -3  10  13   -0.21    0.75
  -3  10  13   -0.13    1.04
  -3  10  13   -1.38    1.35
  -3  10  12   18.00    4.38
   3 -10 -12   13.87    2.75
  -3  10  12   17.18    3.34
  -3  10  12   16.57    3.36
  -3  10  12   20.87    4.48
  -3  10  11    9.35    3.47
  -3  10  11    8.60    2.53
  -3  10  11    9.26    2.61
  -3  10  11   11.37    3.42
  -3  10  10    6.27    3.18
  -3  10  10    4.73    1.98
  -3  10  10    2.06    1.29
  -3  10  10    3.52    1.82
  -3  10   9   74.54    8.77
  -3  10   9   60.86    6.73
  -3  10   9   66.52    6.87
  -3  10   9   74.07    8.42
  -3  10   8    3.35    2.36
  -3  10   8    2.51    1.46
   3 -10  -8   -0.21    0.53
  -3  10   8    1.02    0.97
  -3  10   8    2.06    1.37
  -3  10   8    0.80    0.83
  -3  10   7    4.28    2.08
  -3  10   7    4.45    2.18
   3 -10  -7    1.68    0.61
  -3  10   7    6.58    2.19
  -3  10   7    3.38    1.61
  -3  10   7    2.01    1.01
  -3  10   6    2.98    1.94
  -3  10   6    0.03    1.25
   3 -10  -6    1.87    0.76
  -3  10   6    3.19    1.64
  -3  10   6    1.13    0.69
  -3  10   6   -1.41    1.53
  -3  10   5   29.38    4.53
  -3  10   5   26.80    4.88
  -3  10   5   21.19    3.67
  -3  10   5   27.97    4.23
  -3  10   5   28.57    4.90
  -3  10   4    0.61    1.13
  -3  10   4    1.47    1.42
  -3  10   4    1.02    1.01
  -3  10   4    0.61    0.99
  -3  10   4   -0.48    0.89
  -3  10   3    1.28    1.29
  -3  10   3   -0.69    1.55
  -3  10   3    1.83    1.01
  -3  10   3    0.68    0.82
  -3  10   3    1.98    1.37
  -3  10   2   -1.41    1.25
  -3  10   1   22.70    3.68
   3 -10   0   48.31    4.51
  -3  10   0   54.30    5.66
   3 -10   1  109.06    6.81
  -3  10  -1  109.48    7.87
  -3  10  -2  127.00    8.43
   3 -10   2  123.85    7.25
   3 -10   3    1.24    0.97
  -3  10  -3    1.16    1.29
   3 -10   4    2.68    1.11
  -3  10  -4    3.81    1.54
   3 -10   5    2.19    0.87
   3 -10   6    1.92    0.91
   3 -10   7    1.47    0.70
   3 -10   8    1.35    0.76
  -3  10  -8    1.19    1.18
  -3  10  -9   94.92    9.41
  -3  10  -9   71.15    6.90
  -3  10  -9   93.00    6.73
  -3  10 -10   29.64    3.40
  -3  10 -10   24.17    4.09
  -3  10 -10   34.14    5.76
  -3  10 -10   29.11    3.60
  -3  10 -10   34.29    4.51
  -3  10 -11    1.96    1.15
  -3  10 -11   -2.18    1.66
  -3  10 -11   -1.00    1.33
  -3  10 -11    0.06    1.01
  -3  10 -12  118.79    7.06
  -3  10 -12  133.60   10.26
  -3  10 -12  166.74   12.78
  -3  10 -12  167.10    9.29
  -3  10 -13   11.91    2.55
  -3  10 -13    9.60    2.85
  -3  10 -13   11.01    3.51
  -3  10 -14   90.90    9.51
  -3  10 -14   73.64    7.82
  -3  10 -14   82.74    6.87
  -3  10 -15   62.27    7.93
  -3  10 -15   76.68    8.64
  -3  10 -15   64.63    6.14
  -3  10 -16    4.86    2.38
  -3  10 -16    6.92    3.91
  -3  10 -16    7.26    2.31
  -3  10 -16    4.47    1.79
  -3  10 -17   15.18    5.44
  -3  10 -17    6.64    2.61
  -3  10 -17   13.49    3.35
  -3  10 -17   10.92    2.79
  -3  10 -18    5.02    2.13
  -3  10 -18    3.75    1.85
  -3  10 -18    4.93    2.09
  -3  10 -18    1.92    1.59
  -3  10 -19    4.60    2.18
  -3  10 -19    2.99    1.38
  -3  10 -20    2.04    1.14
  -3  10 -20    1.79    2.75
  -3  10 -20    0.27    1.17
  -3  10 -21   14.26    4.02
  -3  10 -21   15.61    3.64
  -3  10 -21   10.01    2.88
  -3  10 -21   14.38    4.25
  -3  10 -22    3.49    2.32
  -3  10 -22    2.77    1.61
  -3  10 -22    1.51    1.26
  -3  10 -22    3.23    1.68
  -3  10 -23   10.99    3.19
  -3  10 -23   10.42    2.61
  -3  10 -23   10.86    2.47
  -3  10 -24    1.41    0.93
  -3  10 -24    1.53    0.81
   3  -9 -20    0.68    0.48
  -3   9  20   -0.43    0.55
   3  -9 -19    9.07    1.65
  -3   9  19   12.80    2.70
   3  -9 -18    1.05    0.55
  -3   9  18    2.16    1.46
  -3   9  18    2.23    1.16
  -3   9  17    0.71    1.04
   3  -9 -17   -0.28    0.83
  -3   9  17   -0.34    0.57
  -3   9  17    0.83    0.92
  -3   9  16    1.06    1.43
  -3   9  16    0.80    1.33
  -3   9  16    0.58    1.09
  -3   9  15   20.89    3.61
  -3   9  15   22.12    3.51
  -3   9  15   21.24    4.45
  -3   9  15   25.10    4.69
  -3   9  14    2.12    1.35
  -3   9  14    0.19    0.55
  -3   9  14    0.27    1.05
  -3   9  14   -0.13    1.28
  -3   9  13    5.12    2.38
  -3   9  13    5.63    2.06
  -3   9  13    5.82    1.92
  -3   9  13    8.76    3.12
  -3   9  12    5.74    2.36
  -3   9  12    5.54    2.00
  -3   9  12    7.17    2.17
  -3   9  12    6.79    2.78
  -3   9  11    1.16    1.23
  -3   9  11   -2.47    1.65
  -3   9  11   -1.20    1.47
  -3   9  11   -0.19    0.97
  -3   9  10  226.90   14.88
  -3   9  10  250.21   15.96
   3  -9 -10  240.89   10.88
  -3   9  10  226.00   12.58
  -3   9  10  221.49   12.64
  -3   9   9   96.36   10.03
  -3   9   9  119.99   10.85
   3  -9  -9  117.64    7.35
  -3   9   9   99.68    8.42
  -3   9   9  100.27    8.44
  -3   9   8    6.05    2.74
  -3   9   8    5.12    2.46
   3  -9  -8    2.53    0.89
  -3   9   8    5.26    1.91
  -3   9   8    6.12    2.04
  -3   9   7    5.90    2.54
   3  -9  -7    4.22    1.35
  -3   9   7    6.32    2.75
  -3   9   7    4.15    1.63
  -3   9   7    5.05    1.90
   3  -9  -6   67.47    5.10
   3  -9  -5  174.11    7.88
  -3   9   4    3.53    1.68
  -3   9   3   13.10    2.78
  -3   9   2   27.85    3.99
  -3   9   1  109.46    7.82
  -3   9   0   80.08    6.51
  -3   9  -1    2.03    1.35
  -3   9  -2   13.61    2.58
  -3   9  -3   27.96    3.66
   3  -9   4  138.25    7.01
  -3   9  -4  152.45    8.41
   3  -9   5    1.64    0.85
  -3   9  -5    2.11    1.44
   3  -9   6    0.20    0.51
  -3   9  -6    0.73    0.77
   3  -9   7    0.58    0.54
  -3   9  -7    0.37    0.56
   3  -9   8    6.37    1.42
  -3   9  -8    7.38    2.02
  -3   9  -9   13.71    3.04
  -3   9 -10   57.16    6.29
  -3   9 -11   46.61    5.81
  -3   9 -12  230.02   12.85
  -3   9 -12  271.63   15.73
  -3   9 -12  256.92   11.16
  -3   9 -13   41.51    4.74
  -3   9 -13   35.70    3.84
  -3   9 -13   51.11    7.02
  -3   9 -13   41.67    5.75
  -3   9 -13   37.24    4.04
  -3   9 -14    5.44    1.83
  -3   9 -14    6.35    1.97
  -3   9 -14    4.92    2.21
  -3   9 -14    3.68    0.77
  -3   9 -15    2.98    1.55
  -3   9 -15    2.86    1.56
  -3   9 -15    2.05    1.36
  -3   9 -15    2.71    1.20
  -3   9 -15    4.02    2.28
  -3   9 -16    6.16    1.58
  -3   9 -16    5.60    2.49
  -3   9 -16   11.78    4.71
  -3   9 -16    9.44    2.49
  -3   9 -16   11.59    3.33
  -3   9 -16    8.54    2.66
  -3   9 -17   14.33    3.18
  -3   9 -17   14.55    4.00
  -3   9 -17   21.79    6.38
  -3   9 -17   11.89    2.30
  -3   9 -17   22.00    4.62
  -3   9 -18   18.22    4.41
  -3   9 -18   23.28    6.39
  -3   9 -18   16.07    3.33
  -3   9 -19   18.35    4.37
  -3   9 -19   18.66    5.61
  -3   9 -19   11.90    2.81
  -3   9 -20   -1.97    1.75
  -3   9 -20   -0.95    1.24
  -3   9 -20   -1.81    2.51
  -3   9 -20    0.74    2.52
  -3   9 -21   11.54    4.20
  -3   9 -21    8.25    2.73
  -3   9 -21   13.10    3.60
  -3   9 -21   12.23    4.33
  -3   9 -22    8.33    3.35
  -3   9 -22    7.60    2.40
  -3   9 -22   11.47    3.69
  -3   9 -22   11.29    3.05
  -3   9 -23    1.03    0.54
  -3   9 -23   -0.10    0.93
  -3   9 -23    0.45    1.00
  -3   9 -24    2.77    1.18
  -3   9 -24    3.24    1.82
  -3   9 -24    0.51    0.70
  -3   9 -25    0.37    0.58
  -3   9 -25   -1.04    1.20
   3  -8 -21    3.87    1.05
  -3   8  21    5.03    1.73
   3  -8 -20    2.58    0.98
   3  -8 -20    2.75    0.91
  -3   8  20    4.17    1.86
  -3   8  19   17.05    3.30
   3  -8 -19   16.13    2.52
   3  -8 -19   13.89    2.13
  -3   8  19   17.32    3.65
   3  -8 -18   17.53    2.58
  -3   8  18   23.22    4.13
  -3   8  18   21.49    4.19
  -3   8  17    0.65    0.96
   3  -8 -17    1.79    1.01
  -3   8  17    0.76    1.08
  -3   8  17    0.44    0.48
  -3   8  16   -2.00    1.76
  -3   8  16    0.15    0.59
  -3   8  16   -0.63    0.93
  -3   8  15    2.28    1.55
  -3   8  15    2.03    0.63
  -3   8  15    1.52    0.99
  -3   8  15    0.50    0.94
  -3   8  14   -0.24    1.71
  -3   8  14   -0.99    1.40
  -3   8  14    0.80    0.78
  -3   8  14   -0.84    1.07
  -3   8  13   16.21    4.25
  -3   8  13   24.61    5.01
  -3   8  13   22.25    3.97
  -3   8  13   21.69    3.97
  -3   8  12   -2.71    2.58
  -3   8  12    0.38    0.99
   3  -8 -12   -1.34    1.42
  -3   8  12    0.01    0.80
  -3   8  12    0.48    0.61
  -3   8  11   71.23    8.42
  -3   8  11   84.13    9.35
   3  -8 -11   95.15    6.66
  -3   8  11   73.35    7.25
  -3   8  11   82.24    7.55
  -3   8  10   12.09    3.45
  -3   8  10   17.77    4.49
   3  -8 -10   18.53    2.91
  -3   8  10   15.18    3.12
  -3   8  10   18.09    3.49
   3  -8  -9    1.48    0.83
  -3   8   9   -0.10    1.71
  -3   8   9    1.16    1.13
  -3   8   9   -0.13    0.83
  -3   8   9    2.40    1.49
   3  -8  -8  329.49   11.26
   3  -8  -7  245.91    9.49
   3  -8  -6  146.39    7.01
   3  -8  -5   35.53    3.31
   3  -8  -4   11.21    1.82
   3  -8  -3   59.40    3.99
  -3   8   2    7.63    1.93
  -3   8   1  124.15    7.48
  -3   8   0  433.86   14.05
  -3   8  -1    2.14    1.63
  -3   8  -2    7.04    1.74
  -3   8  -3   62.72    5.08
  -3   8  -4  280.65   10.79
  -3   8  -4  330.98   11.45
  -3   8  -5   20.85    3.41
  -3   8  -5   16.69    2.95
  -3   8  -6   70.28    5.72
   3  -8   6   76.25    4.70
  -3   8  -7   16.46    2.90
   3  -8   7   15.72    2.15
  -3   8  -8  121.75    8.03
   3  -8   8  110.35    5.43
  -3   8  -9   76.48    6.77
  -3   8 -10   72.85    6.66
  -3   8 -11   -0.54    0.90
  -3   8 -12   47.57    5.85
  -3   8 -13   16.61    3.83
  -3   8 -14    0.38    1.02
  -3   8 -14    2.12    1.34
  -3   8 -14    0.69    1.19
  -3   8 -14   -1.35    1.70
  -3   8 -14    1.20    1.33
  -3   8 -14    4.15    1.77
  -3   8 -15    1.10    1.04
  -3   8 -15   -3.10    2.27
  -3   8 -15    2.79    1.68
  -3   8 -15    1.75    1.38
  -3   8 -15   -2.69    2.18
  -3   8 -15   -1.36    1.16
  -3   8 -16    2.25    1.68
  -3   8 -16    1.37    1.58
  -3   8 -16    0.21    1.33
  -3   8 -16    1.92    1.22
  -3   8 -16    1.14    0.72
  -3   8 -16   -0.07    0.97
  -3   8 -17   42.86    5.11
  -3   8 -17   68.66   10.58
  -3   8 -17   55.71    7.54
  -3   8 -17   37.98    4.16
  -3   8 -17   68.11    7.51
  -3   8 -18   16.81    4.92
  -3   8 -18   11.03    3.54
  -3   8 -18    9.76    2.83
  -3   8 -18    9.22    2.56
  -3   8 -19    0.32    1.51
  -3   8 -19    0.70    0.77
  -3   8 -19    0.07    0.93
  -3   8 -19   -1.67    1.57
  -3   8 -20    1.23    1.28
  -3   8 -20    2.37    2.35
  -3   8 -20    4.89    3.46
  -3   8 -20    1.75    1.38
  -3   8 -20   -0.98    1.48
  -3   8 -21   11.44    4.29
  -3   8 -21    8.22    2.99
  -3   8 -21    5.69    2.00
  -3   8 -21    7.70    3.48
  -3   8 -21   16.20    4.14
  -3   8 -22    2.47    2.06
  -3   8 -22    3.01    1.64
  -3   8 -22    2.96    1.28
  -3   8 -22    3.31    2.38
  -3   8 -22    4.79    2.26
  -3   8 -23    1.48    1.19
  -3   8 -23   -0.04    0.89
  -3   8 -23    0.92    1.42
  -3   8 -23    2.51    1.40
  -3   8 -24    0.22    0.89
  -3   8 -24    0.75    0.53
  -3   8 -24    0.43    0.77
  -3   8 -25   13.19    2.66
  -3   8 -25   10.55    2.74
  -3   8 -25   11.51    2.24
  -3   8 -26    3.89    1.55
   3  -7 -22    0.26    0.29
   3  -7 -22    0.15    0.25
   3  -7 -21    3.37    1.10
   3  -7 -21    4.54    1.21
  -3   7  21    6.17    2.03
  -3   7  20   18.60    3.87
  -3   7  19    0.45    1.09
  -3   7  19    1.40    1.26
  -3   7  18    1.54    1.17
  -3   7  18    6.95    2.68
  -3   7  17   14.37    3.03
  -3   7  17   16.69    4.07
  -3   7  17   10.03    3.37
  -3   7  16   -0.52    1.70
  -3   7  16    0.56    0.70
  -3   7  15   26.60    5.58
  -3   7  15   25.38    4.18
  -3   7  14    0.61    0.82
  -3   7  14    2.25    1.62
   3  -7 -14    0.17    0.73
  -3   7  13   52.85    7.32
  -3   7  13   56.37    6.22
   3  -7 -13   69.74    5.78
  -3   7  12   12.61    3.57
  -3   7  12   16.21    3.22
  -3   7  12   18.66    3.60
   3  -7 -12   21.28    3.07
  -3   7  11    4.49    1.94
  -3   7  11    6.46    2.09
  -3   7  11   10.52    2.71
   3  -7 -11    8.27    1.88
   3  -7 -10  190.29    8.68
   3  -7  -9   24.92    3.16
   3  -7  -8   50.23    4.17
   3  -7  -7   15.64    2.39
   3  -7  -6    3.93    1.11
   3  -7  -5    5.01    1.20
   3  -7  -4  344.21    9.37
   3  -7  -3  132.97    5.55
   3  -7  -2    0.53    0.45
   3  -7  -1  168.67    5.81
  -3   7   0    8.44    2.02
   3  -7   0    9.69    1.36
  -3   7  -1  116.99    6.53
  -3   7  -2   28.99    3.33
  -3   7  -2   25.82    2.92
  -3   7  -2   26.64    2.84
  -3   7  -3   47.47    4.03
  -3   7  -3   43.02    3.50
  -3   7  -3   43.82    3.91
  -3   7  -4    0.60    0.73
  -3   7  -4    1.11    0.69
  -3   7  -4    1.69    0.97
  -3   7  -5  137.69    6.77
  -3   7  -5  117.72    6.90
  -3   7  -5  126.05    5.96
  -3   7  -6   76.28    5.66
  -3   7  -6   81.63    4.86
   3  -7   7   47.96    3.38
  -3   7  -7   53.11    4.92
  -3   7  -7   56.26    4.20
  -3   7  -8   50.35    4.96
  -3   7  -8   59.15    4.41
  -3   7  -9    6.92    2.07
  -3   7  -9    8.43    1.66
  -3   7 -10   33.20    3.48
  -3   7 -10   31.27    4.16
  -3   7 -11   15.17    2.36
  -3   7 -11   13.61    3.00
  -3   7 -12  234.42    9.83
  -3   7 -12  223.73   11.74
  -3   7 -13    8.08    1.93
  -3   7 -13    9.16    2.71
  -3   7 -14  140.52   10.10
  -3   7 -14  149.86    8.32
  -3   7 -15   37.84    4.51
  -3   7 -15   45.69    8.18
  -3   7 -15   32.93    5.57
  -3   7 -15   32.77    3.71
  -3   7 -15   25.47    4.14
  -3   7 -15   48.83    6.07
  -3   7 -16   45.63    5.13
  -3   7 -16   66.06   10.28
  -3   7 -16   55.68    7.38
  -3   7 -16   47.22    5.73
  -3   7 -16   40.83    4.26
  -3   7 -16   58.59    6.98
  -3   7 -16   70.13    7.46
  -3   7 -17   -0.22    0.79
  -3   7 -17    0.81    0.94
  -3   7 -17   -0.46    1.71
  -3   7 -17    0.10    0.53
  -3   7 -17    2.06    1.73
  -3   7 -18    3.21    1.28
  -3   7 -18    5.94    3.13
  -3   7 -18    4.64    2.31
  -3   7 -18    4.96    2.11
  -3   7 -18    5.65    2.40
  -3   7 -19   36.62    6.24
  -3   7 -19   45.87    8.80
  -3   7 -19   43.60    8.10
  -3   7 -19   33.89    5.12
  -3   7 -19   23.09    3.86
  -3   7 -20    7.11    3.48
  -3   7 -20    5.86    2.55
  -3   7 -20    6.52    2.38
  -3   7 -20    9.50    3.94
  -3   7 -20   15.38    4.36
  -3   7 -21    1.69    1.71
  -3   7 -21    4.60    2.73
  -3   7 -21    2.62    1.49
  -3   7 -21    4.95    2.74
  -3   7 -21    7.83    3.38
  -3   7 -22    2.83    1.72
  -3   7 -22    1.35    1.13
  -3   7 -22    1.73    2.37
  -3   7 -22    3.07    1.81
  -3   7 -23   -0.56    1.10
  -3   7 -23    0.43    0.57
  -3   7 -23   -0.91    1.13
  -3   7 -23    1.09    1.02
  -3   7 -24   -0.16    0.61
  -3   7 -24   -0.27    0.59
  -3   7 -24   -1.01    0.92
  -3   7 -25   -1.07    1.10
  -3   7 -25    0.36    0.80
  -3   7 -25    0.12    0.40
  -3   7 -26    8.85    2.32
  -3   7 -26    9.84    1.92
   3  -6 -23    0.77    0.46
   3  -6 -23    0.94    0.52
  -3   6  23    0.17    0.53
   3  -6 -23    0.92    0.53
  -3   6  22   -1.19    1.39
   3  -6 -22    0.70    0.85
  -3   6  21    4.63    1.57
   3  -6 -21    5.76    2.01
  -3   6  20   31.23    5.24
   3  -6 -20   30.61    4.65
  -3   6  19   19.89    4.12
   3  -6 -19   15.97    3.55
  -3   6  18    1.87    1.65
   3  -6 -18   -0.13    1.06
  -3   6  17   -0.58    1.88
   3  -6 -17    0.66    1.58
  -3   6  16   -1.90    1.97
  -3   6  16    0.87    1.06
   3  -6 -16    1.04    1.05
  -3   6  15  145.15   12.38
  -3   6  15  156.12   10.16
  -3   6  14   59.87    7.91
  -3   6  14   68.96    6.92
  -3   6  14   73.30    6.94
  -3   6  13   68.52    8.16
  -3   6  13   79.32    7.09
  -3   6  13   81.49    7.44
   3  -6 -13   99.05    6.58
   3  -6 -12    0.47    0.73
   3  -6 -11  166.80    8.00
   3  -6 -10  147.52    7.27
   3  -6  -9  117.82    6.36
   3  -6  -8    3.68    1.20
   3  -6  -7    4.87    1.12
   3  -6  -6  411.88   10.46
   3  -6  -5   56.79    3.69
   3  -6  -4   40.61    3.02
   3  -6  -3    1.79    0.73
   3  -6  -2   36.02    2.65
   3  -6  -1   47.95    2.92
   3  -6   0 1062.93   13.02
  -3   6   0 1100.32   18.32
  -3   6  -1  161.21    6.42
  -3   6  -1  153.76    6.96
   3  -6   1  155.32    4.89
  -3   6  -2   68.69    4.57
  -3   6  -2   54.48    3.61
  -3   6  -2   64.35    4.34
   3  -6   2   61.64    2.98
  -3   6  -3  528.99   12.96
  -3   6  -3  553.79   11.53
  -3   6  -4    4.24    1.27
  -3   6  -4    2.07    1.00
  -3   6  -5   58.80    4.66
  -3   6  -5   58.97    3.93
  -3   6  -5   61.79    4.17
  -3   6  -6  329.46   11.22
  -3   6  -6  347.31    9.65
  -3   6  -7   63.82    5.13
  -3   6  -7   67.26    4.41
   3  -6   7   62.51    3.40
  -3   6  -8    8.27    1.65
  -3   6  -8   10.22    2.24
  -3   6  -9  199.26    8.13
  -3   6  -9  181.68    9.33
  -3   6 -10   20.59    3.25
  -3   6 -10   22.35    2.79
  -3   6 -11   44.77    5.05
  -3   6 -11   52.04    4.39
  -3   6 -12    1.07    0.92
  -3   6 -12    1.20    0.84
  -3   6 -13  150.54    9.86
  -3   6 -13  151.86    8.02
  -3   6 -14    0.33    0.58
  -3   6 -14    0.71    0.80
  -3   6 -15    3.55    1.32
  -3   6 -15    4.57    2.03
  -3   6 -16    1.31    1.34
  -3   6 -16   -0.92    2.03
  -3   6 -16    2.11    1.93
  -3   6 -16    0.23    0.77
  -3   6 -16    2.98    1.55
  -3   6 -16    0.21    0.82
  -3   6 -16    0.26    0.67
  -3   6 -16    0.44    0.98
  -3   6 -17   70.83   10.37
  -3   6 -17   58.38    7.71
  -3   6 -17   55.25    6.44
  -3   6 -17   72.40    6.26
  -3   6 -17   75.62    7.66
  -3   6 -18   10.13    2.81
  -3   6 -18    8.38    2.14
  -3   6 -18   12.43    3.57
  -3   6 -18   12.57    4.08
  -3   6 -18   16.98    5.07
  -3   6 -18   17.94    3.72
  -3   6 -18   15.50    2.94
  -3   6 -19   13.49    4.73
  -3   6 -19   10.40    3.40
  -3   6 -19   13.74    4.59
  -3   6 -19    8.48    2.69
  -3   6 -19    3.75    1.11
  -3   6 -20   42.70    6.78
  -3   6 -20   48.12    8.60
  -3   6 -20   39.71    5.67
  -3   6 -20   53.19    7.70
  -3   6 -20   37.24    7.26
  -3   6 -21   -0.45    1.03
  -3   6 -21   -1.23    1.45
  -3   6 -21   -0.20    1.21
  -3   6 -21   -0.60    1.71
  -3   6 -22   10.38    3.14
  -3   6 -22    8.61    2.53
  -3   6 -22    7.70    3.26
  -3   6 -22    6.79    2.73
  -3   6 -23    0.40    0.68
  -3   6 -23    2.18    1.34
  -3   6 -23    2.48    1.85
  -3   6 -23   -0.77    1.61
  -3   6 -24   -0.03    0.63
  -3   6 -24    0.34    0.91
  -3   6 -24   -0.79    1.12
  -3   6 -25    0.27    0.78
  -3   6 -25   -1.54    1.34
  -3   6 -26   -0.71    1.04
  -3   6 -26   -0.17    0.39
   3  -5 -24    2.89    1.14
  -3   5  24    2.94    1.15
   3  -5 -24    3.87    0.92
  -3   5  23   -0.78    1.44
   3  -5 -23    2.41    1.16
   3  -5 -22    0.63    0.61
   3  -5 -21    0.16    0.60
   3  -5 -20    1.35    0.87
  -3   5  19    1.19    1.03
   3  -5 -19    1.89    1.67
  -3   5  18    4.72    1.82
   3  -5 -18    2.13    1.86
  -3   5  17    8.45    2.86
   3  -5 -17   12.76    3.61
  -3   5  16    6.42    2.52
   3  -5 -16   15.92    2.76
  -3   5  16    9.68    2.65
   3  -5 -16    8.80    2.96
   3  -5 -15   26.65    3.55
  -3   5  15   18.03    3.50
  -3   5  15   18.64    3.45
   3  -5 -15   13.84    3.79
   3  -5 -14   30.09    3.74
  -3   5  14   21.04    3.70
  -3   5  14   15.89    6.24
   3  -5 -13  177.17    8.47
   3  -5 -12   29.55    3.38
   3  -5 -11   17.14    2.53
   3  -5 -10   82.69    5.23
   3  -5  -9   62.31    4.41
   3  -5  -8   24.67    2.62
   3  -5  -7    1.16    0.67
   3  -5  -6  232.21    7.35
   3  -5  -5  185.95    6.19
   3  -5  -4    0.91    0.40
   3  -5  -3    5.26    1.05
   3  -5  -2   60.65    3.16
   3  -5  -1  263.05    6.35
  -3   5   0   31.45    2.67
   3  -5   0   30.96    2.21
  -3   5  -1  196.05    6.49
   3  -5   1  190.00    5.26
  -3   5  -1  205.23    6.97
  -3   5  -2    8.25    1.44
  -3   5  -2   10.24    1.84
  -3   5  -2    7.10    1.37
   3  -5   2    8.79    1.17
  -3   5  -3    0.39    0.37
  -3   5  -3    0.40    0.48
  -3   5  -4  352.79   10.48
  -3   5  -4  354.55    9.15
  -3   5  -4  374.03    9.06
  -3   5  -5   64.82    4.67
  -3   5  -5   64.38    3.95
  -3   5  -5   69.97    3.96
  -3   5  -6   21.59    2.34
  -3   5  -6   20.34    2.71
  -3   5  -7  487.65   13.48
  -3   5  -7  511.41   11.61
  -3   5  -8   44.77    4.36
  -3   5  -8   50.25    3.74
  -3   5  -9  249.15    8.69
  -3   5  -9  229.35   10.03
  -3   5 -10   54.62    5.15
  -3   5 -10   54.45    4.32
  -3   5 -11  162.66    9.00
  -3   5 -11  162.21    7.60
  -3   5 -12  429.34   15.12
  -3   5 -12  404.83   12.43
  -3   5 -13  176.20    8.51
  -3   5 -13  175.69   10.01
  -3   5 -14    1.23    0.95
  -3   5 -14    1.13    0.71
  -3   5 -15   21.01    3.26
  -3   5 -15   19.92    3.70
  -3   5 -16   12.70    3.07
  -3   5 -16   14.01    3.12
  -3   5 -16   16.66    2.85
  -3   5 -16   11.33    3.75
  -3   5 -17   98.55    7.37
  -3   5 -17   94.86    8.24
  -3   5 -17   78.23   11.04
  -3   5 -17   65.98    8.15
  -3   5 -17   49.43    6.37
  -3   5 -17   43.34    5.01
  -3   5 -17   76.35   10.07
  -3   5 -17   73.25    7.25
  -3   5 -18   58.24    5.80
  -3   5 -18   37.61    6.33
  -3   5 -18   50.07    9.01
  -3   5 -18   21.12    4.11
  -3   5 -18   20.84    3.39
  -3   5 -18   43.43    7.88
  -3   5 -18   48.34    7.60
  -3   5 -18   39.85    5.56
  -3   5 -19    2.94    1.65
  -3   5 -19    3.26    2.79
  -3   5 -19    2.12    0.81
  -3   5 -19    2.83    1.96
  -3   5 -19    2.29    1.64
  -3   5 -20   12.26    3.54
  -3   5 -20    9.18    2.76
  -3   5 -20    8.37    3.52
  -3   5 -20   16.69    4.46
  -3   5 -21   -0.22    0.86
  -3   5 -21   -0.11    0.82
  -3   5 -21    1.10    1.62
  -3   5 -21   -1.38    2.15
  -3   5 -22   28.68    5.21
  -3   5 -22   35.80    5.29
  -3   5 -22   26.85    5.76
  -3   5 -22   24.67    4.99
  -3   5 -23    1.02    1.01
  -3   5 -23   -0.27    0.61
  -3   5 -23    0.07    1.44
  -3   5 -24    1.90    1.59
  -3   5 -24    0.12    1.04
  -3   5 -24    0.65    0.73
  -3   5 -25    0.30    0.86
  -3   5 -25   -0.50    0.91
  -3   5 -26    1.64    0.75
  -3   5 -26   -1.01    1.02
   3  -4 -25    0.55    0.39
  -3   4  25   -0.73    1.28
   3  -4 -24    2.85    1.32
   3  -4 -23   15.61    3.35
   3  -4 -22    2.88    1.60
   3  -4 -21   -0.94    1.35
   3  -4 -20    9.10    3.11
   3  -4 -19   52.34    7.24
  -3   4  18   35.00    5.92
  -3   4  18   51.08   11.22
   3  -4 -18   41.44    6.47
  -3   4  17   29.33    4.44
  -3   4  17   25.76    7.46
   3  -4 -17   25.63    5.23
   3  -4 -17   31.22    3.98
   3  -4 -17   46.77    4.77
  -3   4  16   18.45    3.53
   3  -4 -16   20.51    3.14
   3  -4 -16   28.68    3.65
  -3   4  16   15.92    5.95
   3  -4 -16   16.53    4.11
   3  -4 -15   47.31    4.42
   3  -4 -15   36.33    4.04
   3  -4 -14   32.41    3.67
   3  -4 -14   34.50    3.74
   3  -4 -13  142.01    7.09
   3  -4 -13  123.69    6.88
   3  -4 -12  117.76    6.40
   3  -4 -12  133.99    6.79
   3  -4 -11   42.73    3.72
   3  -4 -11   51.19    3.98
   3  -4 -10   56.37    4.05
   3  -4 -10   59.58    4.22
   3  -4  -9  146.82    6.20
   3  -4  -9  161.42    6.39
   3  -4  -8  218.60    6.98
   3  -4  -8  260.58    7.76
   3  -4  -7    9.52    1.41
   3  -4  -7   12.51    1.72
   3  -4  -6  424.04   15.41
   3  -4  -6  403.52    8.19
   3  -4  -5  809.16   21.17
   3  -4  -5  937.36   12.94
   3  -4  -4  359.37   14.16
   3  -4  -4  420.10    8.38
   3  -4  -3   58.59    6.16
   3  -4  -3   47.16    5.10
   3  -4  -3   61.08    3.12
   3  -4  -2  486.63    8.55
   3  -4  -2  501.46   17.95
   3  -4  -1  583.24    9.12
  -3   4   1  602.20   11.08
   3  -4   0   44.40    2.47
   3  -4   0   40.10    4.76
   3  -4   0   50.27    5.60
  -3   4   0   38.77    2.79
  -3   4  -1  352.83    8.27
  -3   4  -1  363.77    8.53
   3  -4   2   67.98    6.28
  -3   4  -2   78.45    3.92
  -3   4  -2   77.21    3.93
   3  -4   3   36.39    4.85
   3  -4   3   30.42    4.21
  -3   4  -3   31.86    2.46
  -3   4  -3   31.43    3.01
  -3   4  -3   31.73    2.55
   3  -4   4  289.24   13.11
   3  -4   4  339.56   14.58
  -3   4  -4  309.27    7.49
  -3   4  -4  316.18    8.16
  -3   4  -4  326.58    9.54
   3  -4   5  441.59   16.38
  -3   4  -5  486.66   12.04
  -3   4  -5  462.99   10.19
   3  -4   6   10.45    2.57
   3  -4   6   10.61    2.72
  -3   4  -6   12.98    2.19
  -3   4  -6   11.28    1.74
   3  -4   7  122.92    8.96
   3  -4   7  111.30    8.44
  -3   4  -7  129.47    5.66
  -3   4  -7  127.80    6.63
  -3   4  -8   52.08    4.42
  -3   4  -8   52.34    3.76
  -3   4  -9  113.45    5.83
  -3   4  -9  109.71    6.73
  -3   4 -10  319.42   12.01
  -3   4 -10  326.13   10.16
  -3   4 -11   76.43    5.12
  -3   4 -11   74.60    6.06
  -3   4 -12  172.62    6.96
  -3   4 -12  189.53    9.86
  -3   4 -13    3.15    1.08
  -3   4 -13    4.25    1.67
  -3   4 -14    4.97    1.75
  -3   4 -15   21.21    3.57
  -3   4 -16   41.89    4.77
  -3   4 -17   -0.32    0.80
  -3   4 -17   -2.58    2.54
  -3   4 -17   -1.36    1.40
  -3   4 -17    1.37    1.59
  -3   4 -17   -0.74    1.30
  -3   4 -17    0.03    1.06
  -3   4 -18    0.66    1.45
  -3   4 -18    2.07    2.32
  -3   4 -18    0.83    0.84
  -3   4 -18    2.13    1.60
  -3   4 -19    0.24    1.11
  -3   4 -19   -0.42    1.61
  -3   4 -19    2.44    2.41
  -3   4 -19    0.44    0.57
  -3   4 -19    0.66    1.13
  -3   4 -20   11.69    3.47
  -3   4 -20   17.83    3.82
  -3   4 -20   16.45    4.21
  -3   4 -20   13.24    4.37
  -3   4 -21   43.84    6.81
  -3   4 -21   44.29    5.98
  -3   4 -21   35.84    7.03
  -3   4 -21   30.28    5.45
  -3   4 -22    2.41    1.75
  -3   4 -22    1.72    1.36
  -3   4 -22    0.32    1.28
  -3   4 -23   -0.60    0.94
  -3   4 -23    1.68    1.50
  -3   4 -23   -0.70    1.03
  -3   4 -24   13.15    3.60
  -3   4 -24   14.31    3.04
  -3   4 -25    2.75    1.55
  -3   4 -25    2.25    1.10
  -3   4 -26    3.63    2.03
  -3   4 -26    4.18    1.37
  -3   4 -26    3.94    1.35
  -3   4 -26    3.28    1.51
   3  -3 -26    3.78    1.23
  -3   3  26    2.51    1.10
   3  -3 -25    1.77    1.02
   3  -3 -24    3.71    1.72
   3  -3 -23   -0.34    0.94
   3  -3 -22    0.72    0.95
  -3   3  21   11.69    5.46
   3  -3 -21    9.52    2.95
   3  -3 -20   -2.75    1.78
  -3   3  20   -4.56    4.28
  -3   3  19   -0.33    3.98
   3  -3 -19   -0.33    1.71
   3  -3 -18   33.69    5.88
  -3   3  18   32.17    8.68
   3  -3 -18   44.96    4.77
   3  -3 -18   53.82    4.99
   3  -3 -17   82.11    8.74
  -3   3  17   79.29   13.47
   3  -3 -17   74.02    8.64
   3  -3 -17   97.44    6.98
   3  -3 -16   17.33    3.88
   3  -3 -16   22.45    3.25
   3  -3 -16   23.64    3.17
   3  -3 -16   14.87    3.87
  -3   3  16   14.22    5.61
   3  -3 -15   11.35    2.22
   3  -3 -15   12.74    2.22
   3  -3 -14   49.59    4.44
   3  -3 -14   57.98    4.47
   3  -3 -13    5.90    1.47
   3  -3 -13    5.70    1.54
   3  -3 -12   28.95    3.05
   3  -3 -12   31.14    3.18
   3  -3 -11    3.70    0.83
   3  -3 -11    5.47    1.36
   3  -3 -11    4.47    1.01
   3  -3 -10   46.42    3.53
   3  -3 -10   43.27    3.29
   3  -3 -10   43.09    3.32
   3  -3  -9    5.28    1.18
   3  -3  -9    4.30    1.16
   3  -3  -9    5.49    1.18
   3  -3  -8  135.93    5.38
   3  -3  -8  139.35    5.38
   3  -3  -8  130.83    5.14
   3  -3  -7  113.97    7.41
   3  -3  -7  115.99    4.70
   3  -3  -7  112.05    4.33
   3  -3  -6    0.88    0.46
   3  -3  -6    0.71    0.68
   3  -3  -6    0.93    0.42
   3  -3  -5 1478.31   27.05
   3  -3  -5 1533.91   13.75
   3  -3  -4  629.66   17.55
   3  -3  -4  662.22    8.73
   3  -3  -3   87.58    3.54
   3  -3  -3   79.18    6.24
   3  -3  -2  457.78    7.89
  -3   3   2  442.31    9.24
   3  -3  -1  534.97   16.23
  -3   3   1  598.54   10.47
   3  -3   0   10.84    2.36
  -3   3   0    8.52    1.28
   3  -3   1  120.47    7.73
  -3   3  -1  127.93    4.30
  -3   3  -1  132.29    4.85
   3  -3   2   50.18    5.12
   3  -3   2   42.20    4.62
  -3   3  -2   42.38    2.46
  -3   3  -2   40.32    2.71
   3  -3   3  567.89   17.07
  -3   3  -3  571.50    8.92
  -3   3  -3  577.12   10.28
   3  -3   4  201.87   10.15
   3  -3   4  186.23    9.88
  -3   3  -4  187.95    5.21
  -3   3  -4  193.95    7.34
  -3   3  -4  188.19    6.03
  -3   3  -5  328.96    6.15
   3  -3   5  346.94   13.54
   3  -3   5  366.23   13.52
  -3   3  -5  350.82    9.93
  -3   3  -5  332.52    8.22
   3  -3   6   11.53    2.46
  -3   3  -6   11.58    1.32
   3  -3   6   12.97    2.66
   3  -3   6   15.17    2.83
  -3   3  -6   12.70    1.85
  -3   3  -6   15.18    2.41
   3  -3   7   66.55    6.09
   3  -3   7   73.48    6.00
  -3   3  -7   62.80    3.16
   3  -3   7   74.36    6.32
  -3   3  -7   64.93    4.61
  -3   3  -7   64.52    3.97
  -3   3  -8  163.88    5.48
   3  -3   8  162.03   10.26
  -3   3  -8  167.31    7.64
  -3   3  -9    9.73    1.41
  -3   3  -9    8.94    1.92
  -3   3 -10   34.65    2.90
  -3   3 -10   41.42    4.17
  -3   3 -11    7.71    1.50
  -3   3 -11   10.32    2.29
  -3   3 -12   73.39    4.79
  -3   3 -12   81.03    6.24
  -3   3 -13    0.16    0.46
  -3   3 -13    1.28    1.04
  -3   3 -14   59.66    4.86
  -3   3 -15    1.87    0.78
  -3   3 -16    2.80    1.24
  -3   3 -17   53.80    5.15
  -3   3 -17   41.38    5.61
  -3   3 -17   37.62    6.87
  -3   3 -17   42.87    6.41
  -3   3 -17   38.67    6.22
  -3   3 -18    1.79    0.96
  -3   3 -18    3.44    1.93
  -3   3 -18    2.18    1.48
  -3   3 -18    0.98    1.73
  -3   3 -18    0.87    1.05
  -3   3 -19    9.43    3.24
  -3   3 -19   10.52    2.99
  -3   3 -19   10.42    2.42
  -3   3 -19    7.52    2.93
  -3   3 -19    6.93    3.05
  -3   3 -19   12.70    2.78
  -3   3 -20   54.98    8.76
  -3   3 -20   52.29    7.09
  -3   3 -20   59.76    7.15
  -3   3 -20   57.47    7.88
  -3   3 -21    3.33    2.70
  -3   3 -21   -2.88    2.86
  -3   3 -21    0.74    1.03
  -3   3 -21    2.34    2.02
  -3   3 -22    0.88    0.91
  -3   3 -22   -0.76    1.42
  -3   3 -23    0.31    0.70
  -3   3 -23   -0.33    1.26
  -3   3 -24   -0.31    0.95
  -3   3 -24   -0.23    0.81
  -3   3 -25    2.25    1.70
  -3   3 -25    5.19    1.96
  -3   3 -25    4.14    1.56
  -3   3 -26    2.56    1.49
  -3   3 -26    2.95    1.17
  -3   3 -26    5.89    1.95
  -3   3 -26    2.36    0.85
   3  -2 -26    2.49    0.96
   3  -2 -26    1.63    1.13
   3  -2 -25   -0.17    0.69
   3  -2 -24    1.42    1.13
  -3   2  23    4.85    3.71
   3  -2 -23    3.90    1.96
   3  -2 -22    3.13    1.48
  -3   2  22    4.64    3.64
  -3   2  21   74.85   14.05
   3  -2 -21   76.96    8.89
  -3   2  20   12.19    5.48
   3  -2 -20    9.00    3.15
   3  -2 -19    2.21    1.28
  -3   2  19    2.37    3.08
   3  -2 -19    0.98    1.04
   3  -2 -19    1.83    0.95
   3  -2 -18   58.70    7.44
  -3   2  18   62.19   12.08
   3  -2 -18   48.88    7.39
   3  -2 -18   77.11    6.24
   3  -2 -17    6.92    2.54
   3  -2 -17    7.84    1.93
   3  -2 -17   10.96    2.13
  -3   2  17    7.35    4.24
   3  -2 -17    6.44    2.60
   3  -2 -16    0.36    0.36
   3  -2 -16    0.22    0.47
   3  -2 -15    4.00    1.25
   3  -2 -15    2.64    1.01
   3  -2 -14    9.15    1.89
   3  -2 -14   12.14    2.33
   3  -2 -14   12.29    1.98
   3  -2 -13   22.29    2.89
   3  -2 -13   21.13    2.84
   3  -2 -13   26.41    2.80
   3  -2 -12   53.68    4.25
   3  -2 -12   59.21    3.97
   3  -2 -12   59.81    4.48
   3  -2 -11   27.90    2.90
   3  -2 -11   28.80    2.72
   3  -2 -10 1025.27   16.16
   3  -2 -10 1033.42   15.05
   3  -2  -9   49.00    3.32
   3  -2  -9   47.30    3.12
   3  -2  -8 1112.84   14.72
   3  -2  -8 1147.09   14.39
   3  -2  -7   11.52    1.42
   3  -2  -7   14.07    2.47
   3  -2  -7   11.17    1.45
   3  -2  -6   22.83    1.95
   3  -2  -6   19.84    3.07
   3  -2  -6   21.56    1.91
   3  -2  -5  273.65    6.27
   3  -2  -5  278.62   11.26
   3  -2  -5  279.69    6.46
   3  -2  -4    1.37    0.52
   3  -2  -4    1.83    0.57
   3  -2  -3  108.28    3.92
   3  -2  -3  106.61    6.90
   3  -2  -2  337.25    7.06
  -3   2   2  349.23    7.71
   3  -2  -2  345.47   12.38
   3  -2  -1 1535.61   15.07
  -3   2   1 1581.46   15.76
   3  -2  -1 1535.09   26.24
  -3   2   0 1952.09   17.28
   3  -2   0 1858.97   28.80
  -3   2  -1  473.05    8.68
   3  -2   1  495.22   15.01
  -3   2  -2 2070.91   18.20
   3  -2   2 2108.85   31.04
  -3   2  -3  146.22    5.00
  -3   2  -3  159.80    4.02
  -3   2  -4 1757.71   17.67
   3  -2   4 1878.09   27.96
  -3   2  -4 1726.81   14.66
   3  -2   4 1866.42   29.75
  -3   2  -5 1427.98   16.43
   3  -2   5 1383.55   20.89
  -3   2  -5 1425.93   14.44
   3  -2   5 1474.50   23.84
   3  -2   5 1504.38   26.67
  -3   2  -6  565.06    9.77
   3  -2   6  570.27   16.63
   3  -2   6  562.09   14.39
   3  -2   6  569.38   14.80
  -3   2  -7  571.58   10.47
   3  -2   7  562.48   16.35
  -3   2  -8  136.75    5.50
  -3   2  -9  273.42    8.24
  -3   2 -10    2.03    0.86
  -3   2 -11  109.16    5.86
  -3   2 -12  508.16   13.12
  -3   2 -13   72.51    5.22
  -3   2 -14  115.16    6.95
  -3   2 -15    0.18    0.58
  -3   2 -16   86.05    6.59
  -3   2 -17   31.92    4.82
  -3   2 -17   26.52    5.30
  -3   2 -17   27.75    4.80
  -3   2 -17   22.54    5.28
  -3   2 -17   24.75    4.76
  -3   2 -17   36.24    4.44
  -3   2 -18   59.85    6.75
  -3   2 -18   52.95    7.53
  -3   2 -18   46.78    6.66
  -3   2 -18   46.98    8.03
  -3   2 -18   46.97    6.73
  -3   2 -18   66.44    6.19
  -3   2 -19   10.76    3.17
  -3   2 -19    8.43    2.70
  -3   2 -19   12.04    4.14
  -3   2 -19   16.92    3.66
  -3   2 -19   13.15    3.68
  -3   2 -20    2.50    1.01
  -3   2 -20    4.49    2.51
  -3   2 -20    4.53    2.06
  -3   2 -20    4.42    2.33
  -3   2 -21    2.00    0.77
  -3   2 -21    3.47    2.47
  -3   2 -21    2.70    1.52
  -3   2 -22    0.68    1.49
  -3   2 -22    1.70    1.47
  -3   2 -22    1.79    0.63
  -3   2 -22    0.49    0.77
  -3   2 -23    0.22    0.90
  -3   2 -23    0.65    0.53
  -3   2 -23    1.39    1.09
  -3   2 -24    2.83    1.94
  -3   2 -24    1.95    1.20
  -3   2 -24    0.90    0.84
  -3   2 -25    3.04    2.01
  -3   2 -25    0.48    0.71
  -3   2 -25   -0.37    0.61
  -3   2 -25    1.38    1.34
  -3   2 -26    4.89    1.58
  -3   2 -26    5.58    1.81
  -3   2 -26    4.97    1.33
   3  -1 -27   13.06    2.38
   3  -1 -26    2.13    1.15
  -3   1  25    1.09    2.27
   3  -1 -25   -0.52    1.53
  -3   1  24   16.89    6.00
   3  -1 -24   15.55    3.90
   3  -1 -23    2.21    1.43
  -3   1  23    3.61    2.74
  -3   1  22    1.96    3.17
   3  -1 -22    3.61    1.90
   3  -1 -21   18.70    4.44
   3  -1 -21   19.40    4.77
  -3   1  21   21.62    7.65
   3  -1 -20   24.85    4.87
  -3   1  20   24.35    7.93
   3  -1 -20   28.77    5.55
   3  -1 -19   -1.45    1.86
   3  -1 -19    1.13    0.79
  -3   1  19   -0.62    2.45
   3  -1 -19    0.28    1.30
   3  -1 -18   13.63    3.55
   3  -1 -18   19.19    3.08
  -3   1  18   18.12    6.63
   3  -1 -18   12.74    3.56
   3  -1 -17    3.76    1.18
   3  -1 -17    5.75    2.22
   3  -1 -17    7.79    1.90
  -3   1  17    5.24    3.77
   3  -1 -17    5.40    2.65
   3  -1 -16   36.06    4.01
   3  -1 -15   24.82    3.30
   3  -1 -15   27.60    3.46
   3  -1 -15   26.83    2.94
   3  -1 -14   59.78    4.97
   3  -1 -14   64.74    5.04
   3  -1 -14   63.81    4.31
   3  -1 -13    8.12    1.73
   3  -1 -13    9.41    1.60
   3  -1 -12  428.62   11.75
   3  -1 -12  422.07   10.04
   3  -1 -11   84.12    5.03
   3  -1 -11   84.00    4.25
   3  -1 -10  342.28    9.28
   3  -1 -10  331.80    7.98
   3  -1  -9   31.15    2.78
   3  -1  -9   32.02    2.41
   3  -1  -8   20.48    2.13
   3  -1  -8   18.47    1.83
   3  -1  -7   23.85    2.11
   3  -1  -7   29.30    5.02
   3  -1  -7   24.57    1.91
   3  -1  -6  223.05    6.23
   3  -1  -6  226.53    5.70
  -3   1   6  228.68   10.48
   3  -1  -5    0.66    0.32
   3  -1  -5    1.05    0.39
  -3   1   5    1.53    0.85
   3  -1  -4   12.13    1.43
  -3   1   4   12.13    2.38
   3  -1  -3 1079.87   13.29
  -3   1   3 1130.60   22.83
   3  -1  -2 1231.56   14.31
   3  -1  -2 1256.06   23.29
  -3   1   2 1295.43   24.21
   3  -1  -1  369.56    7.87
  -3   1   1  372.63    7.16
   3  -1  -1  371.81   12.67
  -3   1   0    1.75    0.31
   3  -1   0    4.90    1.68
  -3   1  -1  372.10    7.27
  -3   1  -1  392.86   13.23
   3  -1   1  382.28   12.96
  -3   1  -2  822.09   10.97
  -3   1  -2  803.28   10.07
  -3   1  -3   50.18    2.82
  -3   1  -3   57.26    2.90
   3  -1   3   53.74    2.35
  -3   1  -4  705.62   11.06
  -3   1  -4  735.47   10.76
  -3   1  -5   52.63    3.09
  -3   1  -5   56.07    5.08
   3  -1   5   51.35    4.03
   3  -1   6  245.88    7.98
  -3   1  -6  255.50    7.26
  -3   1  -7  254.90    7.61
  -3   1  -8  214.99    7.30
  -3   1  -9  916.79   15.86
  -3   1 -10  356.83   10.54
  -3   1 -11   33.63    3.42
  -3   1 -12  209.37    8.99
  -3   1 -13   72.75    5.54
  -3   1 -14   29.37    3.71
  -3   1 -15    4.51    1.48
  -3   1 -16    2.44    1.33
  -3   1 -16    0.72    0.83
  -3   1 -16    1.50    0.59
  -3   1 -16    0.59    0.91
  -3   1 -16    4.05    1.47
  -3   1 -17    8.21    2.59
  -3   1 -17    4.92    2.23
  -3   1 -17    3.56    1.58
  -3   1 -17    0.19    1.55
  -3   1 -17    7.62    3.56
  -3   1 -17   10.59    2.41
  -3   1 -18   30.71    4.84
  -3   1 -18   37.36    6.37
  -3   1 -18   28.65    6.34
  -3   1 -18   22.23    4.38
  -3   1 -18   31.66    5.61
  -3   1 -18   41.50    5.01
  -3   1 -19    0.19    1.04
  -3   1 -19    1.94    1.74
  -3   1 -19   -0.08    0.58
  -3   1 -20    1.84    2.00
  -3   1 -20   -1.07    1.82
  -3   1 -20    1.14    1.10
  -3   1 -20    0.58    0.88
  -3   1 -21    3.33    2.01
  -3   1 -21    3.13    1.20
  -3   1 -21    3.22    1.88
  -3   1 -22   45.15    6.93
  -3   1 -22   40.47    5.23
  -3   1 -22   51.82    6.41
  -3   1 -23    0.97    0.75
  -3   1 -23    1.35    1.35
  -3   1 -23    0.19    1.06
  -3   1 -24   31.06    4.02
  -3   1 -24   40.60    5.63
  -3   1 -25    0.46    0.71
  -3   1 -25   -0.44    0.57
  -3   1 -25   -0.37    0.85
  -3   1 -26    0.91    0.73
  -3   1 -26    1.17    1.01
   3   0 -27    3.74    1.40
  -3   0  26    1.44    1.28
   3   0 -26    0.61    0.71
   3   0 -25   -0.26    0.84
  -3   0  25    0.71    1.93
  -3   0  24   -4.41    4.03
   3   0 -24    1.88    1.60
  -3   0  23    9.53    5.66
   3   0 -23    9.87    3.12
   3   0 -22   16.70    3.90
  -3   0  22   13.86    5.80
   3   0 -22   13.43    3.62
   3   0 -21   64.39    8.09
  -3   0  21   82.04   14.18
   3   0 -21   58.25    8.06
   3   0 -20    0.14    1.05
   3   0 -20    0.12    1.10
   3   0 -19  239.94   15.23
   3   0 -19  338.01   13.28
   3   0 -19  199.71   15.00
  -3   0  19  303.92   26.57
   3   0 -18   -0.34    0.80
   3   0 -18    0.53    0.85
   3   0 -18   -0.54    0.97
   3   0 -18   -0.36    1.31
   3   0 -17    0.53    0.63
   3   0 -16    1.32    0.84
   3   0 -16    1.64    0.98
   3   0 -15   60.96    5.32
   3   0 -14   30.47    3.58
   3   0 -13   17.42    2.60
   3   0 -13   17.72    2.06
   3   0 -12   73.36    5.18
   3   0 -12   67.87    3.86
   3   0 -11    7.98    1.59
   3   0 -11    9.39    1.37
   3   0 -10 1536.53   20.07
   3   0 -10 1456.72   15.90
   3   0  -9  841.58   13.93
   3   0  -9  790.00   11.10
  -3   0   8  433.39   14.55
   3   0  -8  428.83    7.84
   3   0  -7    1.64    0.66
   3   0  -7    1.58    0.59
   3   0  -7    1.97    1.31
  -3   0   7    0.65    0.74
   3   0  -6  249.38    6.91
   3   0  -6  237.26    5.59
  -3   0   6  218.58   10.13
   3   0  -6  239.00   12.57
   3   0  -5   12.98    1.63
  -3   0   5   14.43    2.60
   3   0  -5   15.81    3.09
   3   0  -4   14.91    1.68
   3   0  -4   13.82    2.63
  -3   0   4   14.67    2.54
   3   0  -3  290.26    7.32
   3   0  -3  280.81   10.77
  -3   0   3  259.31   10.90
  -3   0   2  984.04   20.96
   3   0  -2 1159.35   19.45
   3   0  -1  297.01    8.58
  -3   0   0  292.99   11.52
  -3   0   0  280.57    6.68
  -3   0  -1 1289.28   12.84
  -3   0  -1 1337.68   14.33
  -3   0  -2   11.60    1.23
  -3   0  -2    9.62    1.27
  -3   0  -2   13.28    2.42
  -3   0  -3   36.25    2.43
  -3   0  -3   41.87    2.76
  -3   0  -4  330.21    8.12
  -3   0  -4  364.95   12.97
  -3   0  -5 1194.97   16.06
  -3   0  -5 1243.24   24.11
  -3   0  -6   22.92    2.39
  -3   0  -6   22.17    3.21
  -3   0  -7   17.75    2.24
  -3   0  -8  962.91   16.74
  -3   0  -9  601.34   13.84
  -3   0 -10    5.69    1.68
  -3   0 -11  123.86    6.86
  -3   0 -12    2.32    1.56
  -3   0 -13   51.43    4.92
  -3   0 -14   68.86    5.88
  -3   0 -15   21.09    3.37
  -3   0 -16   -0.77    0.96
  -3   0 -16    0.92    1.47
  -3   0 -16    1.46    1.00
  -3   0 -16    1.07    0.99
  -3   0 -17    0.58    0.94
  -3   0 -17    1.41    1.08
  -3   0 -17    2.63    2.15
  -3   0 -17   -0.59    1.60
  -3   0 -18   11.38    3.55
  -3   0 -18    8.61    2.59
  -3   0 -18   10.39    4.33
  -3   0 -18    8.26    3.50
  -3   0 -18   14.87    2.97
  -3   0 -19    7.45    3.24
  -3   0 -19    8.34    2.57
  -3   0 -19    7.35    2.91
  -3   0 -19    5.92    2.74
  -3   0 -20   -0.82    1.23
  -3   0 -20   -1.48    1.85
  -3   0 -20   -0.23    0.93
  -3   0 -21   10.20    2.62
  -3   0 -21   10.34    3.18
  -3   0 -21   12.25    3.82
  -3   0 -22   27.69    4.03
  -3   0 -22   39.97    5.71
  -3   0 -22   34.80    6.09
  -3   0 -23    3.58    1.35
  -3   0 -23    4.04    1.85
  -3   0 -24    7.62    2.27
  -3   0 -24    8.27    2.46
  -3   0 -25   22.30    3.26
  -3   0 -25   28.57    4.02
  -3  -1  27    2.89    1.84
   3   1 -27    0.63    0.61
  -3  -1  26   11.55    4.41
   3   1 -26   11.43    2.72
   3   1 -25    3.53    1.87
  -3  -1  25    2.51    2.65
   3   1 -24   -0.81    1.74
  -3  -1  24   -0.24    3.00
   3   1 -24   -0.34    1.09
   3   1 -23    4.13    1.99
   3   1 -23    4.51    1.73
  -3  -1  23    7.27    4.29
   3   1 -22    9.82    3.13
   3   1 -22   12.29    3.83
  -3  -1  22   14.67    6.34
   3   1 -21    9.26    3.04
  -3  -1  21   15.27    6.60
   3   1 -21    7.24    3.16
   3   1 -20   59.46    7.59
   3   1 -20   50.85    7.53
   3   1 -19    4.62    1.68
   3   1 -19    4.43    2.01
   3   1 -19    6.84    2.00
   3   1 -19    4.21    2.47
   3   1 -18   69.50    6.16
   3   1 -18   62.87    7.80
   3   1 -18   58.20    7.66
   3   1 -17    6.48    1.90
   3   1 -17    7.99    1.95
   3   1 -16   35.15    4.24
   3   1 -15   60.59    5.42
   3   1 -14    2.68    1.31
   3   1 -13   29.26    3.42
   3   1 -12   35.51    3.61
   3   1 -11  180.85    7.38
   3   1 -10  529.49   12.22
   3   1  -9   86.18    4.80
   3   1  -9   76.46    3.26
   3   1  -8   22.13    2.40
   3   1  -8   19.22    1.61
  -3  -1   8   15.87    2.99
   3   1  -7   14.86    1.89
   3   1  -7   13.80    1.32
   3   1  -7   13.93    3.29
  -3  -1   7   11.82    2.59
   3   1  -6  191.75    6.38
   3   1  -6  167.45    4.51
   3   1  -6  178.99   10.61
   3   1  -5    6.28    1.94
   3   1  -5    3.57    1.04
   3   1  -4  376.24    8.89
   3   1  -4  359.54   12.96
  -3  -1   4  370.22    7.28
   3   1  -3  348.73    8.48
  -3  -1   3  350.58    6.80
   3   1  -3  347.91   11.61
   3   1  -2  350.83    8.61
  -3  -1   2  375.85    6.78
   3   1  -1 1162.72   16.11
  -3  -1   1 1137.89   11.47
  -3  -1   0 2727.14   17.23
  -3  -1   0 2608.93   22.52
  -3  -1  -1 1331.90   16.28
  -3  -1  -1 1338.36   11.68
  -3  -1  -2  171.21    4.70
  -3  -1  -2  182.94    6.21
  -3  -1  -2  171.84    4.09
  -3  -1  -3  203.97   10.07
  -3  -1  -3  198.70    6.62
  -3  -1  -3  189.59    4.24
   3   1   3  211.13    9.80
  -3  -1  -4   66.04    4.04
   3   1   4   67.07    4.91
  -3  -1  -4   68.09    5.88
  -3  -1  -5  141.08    5.98
  -3  -1  -5  134.62    8.48
  -3  -1  -6  238.01    8.08
  -3  -1  -6  239.29   11.16
  -3  -1  -7  125.17    6.17
  -3  -1  -8   16.67    2.50
  -3  -1  -9  174.46    7.97
  -3  -1 -10    3.46    1.46
  -3  -1 -11   98.04    6.53
  -3  -1 -12    5.60    1.66
  -3  -1 -13   12.32    2.60
  -3  -1 -14    5.26    1.92
  -3  -1 -15   20.90    5.62
  -3  -1 -15   29.80    5.33
  -3  -1 -15   28.55    5.98
  -3  -1 -16    1.67    1.60
  -3  -1 -16   -1.00    1.51
  -3  -1 -16   -1.27    1.70
  -3  -1 -16    0.03    1.19
  -3  -1 -17   61.20    7.84
  -3  -1 -17   56.88    8.79
  -3  -1 -17   76.95    6.90
  -3  -1 -18   27.00    5.98
  -3  -1 -18   26.83    5.18
  -3  -1 -18   19.44    5.00
  -3  -1 -19    9.36    3.47
  -3  -1 -19    7.06    2.89
  -3  -1 -20   15.72    4.39
  -3  -1 -20   16.43    4.09
  -3  -1 -21    0.94    1.36
  -3  -1 -21    2.27    1.83
  -3  -1 -22   -0.51    1.50
  -3  -1 -23    7.76    2.59
  -3  -1 -23    5.35    1.95
  -3  -1 -24    0.58    0.87
  -3  -1 -24    0.81    0.55
  -3  -1 -24   -1.54    1.19
  -3  -1 -25    0.53    0.54
  -3  -1 -25    0.21    0.62
   3   2 -27    0.30    0.41
  -3  -2  27   -2.36    2.36
  -3  -2  26    4.88    2.64
   3   2 -26    5.72    1.81
  -3  -2  25    6.93    3.90
   3   2 -25    6.69    2.32
   3   2 -25    7.74    2.26
   3   2 -24   13.15    3.47
  -3  -2  24   13.27    6.04
   3   2 -24   13.10    3.24
  -3  -2  23   10.36    5.69
   3   2 -23    9.23    2.97
   3   2 -23    9.73    2.99
   3   2 -22    7.54    2.50
   3   2 -22    6.76    2.77
   3   2 -22   10.02    3.11
   3   2 -21   39.55    5.77
   3   2 -21   50.58    7.11
   3   2 -21   37.15    6.31
   3   2 -20    9.58    3.28
   3   2 -20    6.21    1.85
   3   2 -20    6.24    2.22
   3   2 -20    7.42    3.04
   3   2 -20   12.36    2.63
   3   2 -19    7.14    3.12
   3   2 -19    7.07    2.05
   3   2 -19    6.13    2.21
   3   2 -19    9.59    3.13
   3   2 -19   10.65    2.39
   3   2 -18    1.64    1.05
   3   2 -18    1.87    1.75
   3   2 -18    1.11    0.90
   3   2 -18    0.57    1.19
   3   2 -17   30.39    4.21
   3   2 -16    6.89    2.02
   3   2 -15  177.31    9.12
   3   2 -14  261.99   10.67
   3   2 -13    1.88    1.13
   3   2 -12   15.29    2.35
   3   2 -11   23.56    2.75
   3   2 -10  161.41    6.76
   3   2  -9  127.65    5.89
   3   2  -8  226.18    7.44
   3   2  -7   15.40    1.95
  -3  -2   7   12.85    1.65
   3   2  -6   56.78    3.60
  -3  -2   6   57.42    3.15
  -3  -2   6   49.92    6.17
   3   2  -5   22.07    2.32
  -3  -2   5   18.29    1.79
   3   2  -5   19.21    4.13
  -3  -2   5   16.33    3.23
   3   2  -4   43.31    3.14
  -3  -2   4   47.81    2.70
   3   2  -4   47.09    6.12
  -3  -2   4   43.40    4.91
   3   2  -3  661.51   12.41
  -3  -2   3  662.78    9.75
   3   2  -3  663.56   22.46
   3   2  -2  112.36    5.22
  -3  -2   2  104.04    3.85
   3   2  -2  114.38    9.17
  -3  -2   2   98.62    6.11
   3   2  -1  181.51    6.67
  -3  -2   1  179.65    4.94
   3   2  -1  185.70   11.07
  -3  -2   1  170.58    7.24
  -3  -2   1  158.40    6.19
   3   2   0  838.39   14.62
  -3  -2   0  781.96   10.03
   3   2   0  858.14   22.39
  -3  -2   0  791.10   13.76
  -3  -2   0  785.15   13.90
  -3  -2  -1  206.67    7.13
  -3  -2  -1  197.71    4.97
  -3  -2  -1  199.23    5.95
  -3  -2  -2  279.05    5.87
  -3  -2  -2  305.74    8.85
  -3  -2  -2  276.98    5.74
   3   2   2  320.71   12.31
  -3  -2  -3   69.18    4.23
  -3  -2  -3   61.47    2.66
   3   2   3   66.82    5.27
  -3  -2  -4  103.68    5.34
  -3  -2  -5   34.29    3.28
  -3  -2  -6  448.77   12.12
  -3  -2  -7    8.01    1.79
  -3  -2  -8  127.92    7.08
  -3  -2  -9    3.04    1.58
  -3  -2 -10   36.84    4.19
  -3  -2 -11   68.98    5.84
  -3  -2 -12  122.33    7.96
  -3  -2 -13   58.71    5.70
  -3  -2 -14    0.07    0.58
  -3  -2 -14   -0.89    1.36
  -3  -2 -14   -0.85    1.21
  -3  -2 -15   -0.33    1.78
  -3  -2 -15   -0.67    1.64
  -3  -2 -15   -0.74    1.52
  -3  -2 -15    1.53    1.17
  -3  -2 -16   -0.65    2.05
  -3  -2 -16   -1.25    1.81
  -3  -2 -16   -0.26    0.90
  -3  -2 -16   -1.03    1.71
  -3  -2 -17    1.84    1.81
  -3  -2 -17    0.72    0.75
  -3  -2 -18    0.21    0.96
  -3  -2 -18   -1.25    1.80
  -3  -2 -19   37.32    6.79
  -3  -2 -19   38.02    6.08
  -3  -2 -20   -0.72    1.56
  -3  -2 -20   -0.52    0.86
  -3  -2 -21   14.87    3.95
  -3  -2 -21   15.40    3.55
  -3  -2 -22    3.27    1.77
  -3  -2 -22    1.31    0.94
  -3  -2 -23   21.37    3.76
  -3  -2 -23   17.86    2.45
  -3  -2 -23   11.15    2.50
  -3  -2 -24    2.47    0.98
  -3  -3  27   -2.03    1.85
   3   3 -27   -0.19    0.49
  -3  -3  26    1.59    1.29
   3   3 -26    1.63    1.02
   3   3 -25    0.75    0.89
  -3  -3  25    3.36    2.86
   3   3 -25    1.17    1.12
   3   3 -24   -0.76    1.01
   3   3 -24   -0.24    0.60
  -3  -3  24    1.90    3.40
   3   3 -24    0.18    0.92
   3   3 -23    5.73    2.08
   3   3 -23    4.85    2.17
  -3  -3  23   11.52    6.31
   3   3 -23    5.24    2.18
   3   3 -22   -0.01    0.62
   3   3 -22    0.60    1.23
   3   3 -22    0.35    1.09
   3   3 -21   22.13    4.33
   3   3 -21   23.78    3.67
   3   3 -21   27.72    5.33
   3   3 -21   23.05    5.00
   3   3 -20   13.85    3.32
   3   3 -20   13.15    2.72
   3   3 -20   11.76    3.61
   3   3 -20   11.87    3.50
   3   3 -19   64.01    8.33
   3   3 -19   78.63    6.69
   3   3 -19   68.90    7.77
   3   3 -19   79.45    7.17
   3   3 -19   75.47    8.90
   3   3 -18   13.12    3.00
   3   3 -18   12.67    3.25
   3   3 -18   10.02    3.49
   3   3 -18   10.53    2.45
   3   3 -18   18.91    3.68
   3   3 -18   15.67    3.13
   3   3 -17   79.72    6.51
   3   3 -17   81.46    7.01
   3   3 -16  117.50    7.83
   3   3 -15   18.66    3.07
   3   3 -14  104.81    6.83
   3   3 -13  233.69    9.73
   3   3 -12    1.07    0.73
   3   3 -11   15.47    2.30
   3   3 -10   89.91    5.19
   3   3  -9   62.70    4.31
  -3  -3   9   67.46    4.07
   3   3  -8  352.62    9.65
  -3  -3   8  370.01    8.90
   3   3  -7 1027.09   16.25
  -3  -3   7 1032.45   14.52
   3   3  -6   11.48    1.81
  -3  -3   6    8.53    1.50
   3   3  -5  110.69    5.20
  -3  -3   5   95.30    8.02
  -3  -3   5  107.82    4.44
   3   3  -4    7.27    1.76
  -3  -3   4    6.08    2.15
   3   3  -3   12.92    1.83
  -3  -3   3   13.79    1.54
  -3  -3   3   13.79    2.70
   3   3  -2  252.80    8.07
  -3  -3   2  262.49   10.86
  -3  -3   2  254.45    6.43
   3   3  -2  268.56   13.61
   3   3  -1   19.72    2.43
  -3  -3   1   19.23    2.85
  -3  -3   1   22.86    1.93
   3   3  -1   21.85    3.80
  -3  -3   1   20.00    2.38
   3   3   0 1704.86   22.10
  -3  -3   0 1531.37   22.79
  -3  -3   0 1521.58   15.18
   3   3   0 1634.70   31.58
  -3  -3   0 1598.28   21.32
   3   3   1   25.60    2.82
  -3  -3  -1   29.45    3.01
   3   3   1   28.32    4.06
  -3  -3  -1   27.09    2.02
   3   3   2   18.87    3.22
  -3  -3  -2   20.86    2.54
  -3  -3  -2   17.29    1.61
  -3  -3  -3  362.20   10.65
  -3  -3  -3  313.96    6.72
  -3  -3  -4  500.31   13.14
  -3  -3  -4  462.73    8.06
  -3  -3  -5  302.35   10.39
  -3  -3  -6   80.30    5.55
  -3  -3  -7   38.74    4.01
  -3  -3  -8  153.83    8.19
  -3  -3  -9  432.02   14.15
  -3  -3 -10   92.30    6.98
  -3  -3 -11    1.82    1.24
  -3  -3 -12    2.52    1.41
  -3  -3 -13    3.06    2.22
  -3  -3 -13    5.06    1.75
  -3  -3 -13    4.14    2.24
  -3  -3 -13    5.18    2.50
  -3  -3 -14   -0.07    1.12
  -3  -3 -14   -0.05    0.64
  -3  -3 -14   -0.50    1.25
  -3  -3 -14    1.44    1.42
  -3  -3 -15   -1.11    2.28
  -3  -3 -15    1.85    1.32
  -3  -3 -15    0.17    1.16
  -3  -3 -15    1.96    1.54
  -3  -3 -16   18.71    5.23
  -3  -3 -16   14.44    4.02
  -3  -3 -17   35.65    6.62
  -3  -3 -17   31.36    5.62
  -3  -3 -18  105.00   10.89
  -3  -3 -18  102.54    9.99
  -3  -3 -19   58.58    7.15
  -3  -3 -19   86.69    9.50
  -3  -3 -20   26.83    4.51
  -3  -3 -20   36.04    6.10
  -3  -3 -21   13.61    2.92
  -3  -3 -21   24.12    3.26
  -3  -3 -21   25.92    4.65
  -3  -3 -22    9.07    1.77
  -3  -3 -22    6.23    1.89
  -3  -3 -23    6.01    1.22
  -3  -3 -23    6.91    1.76
  -3  -4  27    1.83    1.10
   3   4 -27    4.59    1.34
  -3  -4  26    5.30    3.78
   3   4 -26    9.19    2.20
   3   4 -25    0.50    0.42
   3   4 -25    1.13    1.06
   3   4 -24    3.67    1.57
   3   4 -24    7.13    2.43
   3   4 -23    3.26    1.46
   3   4 -23    4.44    2.14
   3   4 -22   11.28    3.12
   3   4 -22   13.93    3.97
   3   4 -22   11.10    3.18
   3   4 -21   98.59    9.11
   3   4 -21  101.25    7.34
   3   4 -21  101.05   10.08
   3   4 -21   88.44    9.15
   3   4 -20    8.91    2.75
   3   4 -20    7.26    2.32
   3   4 -20    6.44    1.99
   3   4 -20    9.70    3.32
   3   4 -20    8.55    2.92
   3   4 -19   49.26    6.53
   3   4 -19   50.41    5.77
   3   4 -19   42.97    5.02
   3   4 -19   64.30    7.04
   3   4 -18   51.17    6.66
   3   4 -18   54.40    5.92
   3   4 -18   42.91    5.02
   3   4 -17   10.45    3.05
   3   4 -17    7.13    2.10
  -3  -4  17   14.85    4.83
   3   4 -17   10.26    2.70
   3   4 -17    4.86    1.57
   3   4 -16   12.03    2.60
   3   4 -15    6.34    1.82
   3   4 -14   15.72    2.69
   3   4 -13   82.57    6.15
   3   4 -12    6.56    1.68
   3   4 -11   10.07    1.93
  -3  -4  11    9.73    1.72
   3   4 -10   11.15    1.97
  -3  -4  10   11.18    1.77
   3   4  -9   24.96    2.88
  -3  -4   9   25.78    2.64
   3   4  -8  464.76   11.49
  -3  -4   8  455.14   10.60
   3   4  -7   83.27    4.84
  -3  -4   7   96.51    4.79
   3   4  -6   33.51    3.07
  -3  -4   6   31.89    2.74
   3   4  -5  150.36    6.29
  -3  -4   5  166.88    5.88
   3   4  -4   40.47    3.26
  -3  -4   4   43.88    3.01
   3   4  -3   45.26    3.58
  -3  -4   3   41.52    5.14
  -3  -4   3   43.08    2.93
   3   4  -2   26.72    2.74
  -3  -4   2   26.91    2.29
   3   4  -1  102.28    5.49
  -3  -4   1   92.83    4.23
  -3  -4   1   90.95    5.56
   3   4   0  283.94    9.41
  -3  -4   0  266.85    7.07
  -3  -4   0  278.65    9.84
   3   4   1  759.22   15.81
  -3  -4  -1  741.98   16.14
   3   4   2   12.81    2.04
  -3  -4  -2   17.47    2.55
  -3  -4  -2   14.21    1.59
  -3  -4  -3   31.66    3.59
  -3  -4  -3   26.16    2.16
  -3  -4  -4    2.87    0.79
  -3  -4  -4    3.65    1.39
  -3  -4  -5   35.15    3.83
  -3  -4  -6   85.11    6.13
  -3  -4  -7   21.43    3.12
  -3  -4  -8    0.59    0.84
  -3  -4  -9   31.16    4.14
  -3  -4 -10  207.05   10.76
  -3  -4 -11    2.74    1.47
  -3  -4 -12   -1.31    2.34
  -3  -4 -12    1.01    0.94
  -3  -4 -12   -0.55    0.64
  -3  -4 -12    1.62    2.05
  -3  -4 -12   -0.37    1.04
  -3  -4 -13   46.39    8.32
  -3  -4 -13   57.03    7.57
  -3  -4 -13   52.02    5.07
  -3  -4 -13   59.71    8.60
  -3  -4 -13   68.58    6.63
  -3  -4 -14   71.66    9.96
  -3  -4 -14   75.04    8.20
  -3  -4 -14  104.47   10.26
  -3  -4 -14  111.69   11.67
  -3  -4 -14   83.67    6.43
  -3  -4 -14  110.40    8.60
  -3  -4 -15   18.28    3.02
  -3  -4 -15   22.69    5.27
  -3  -4 -15   18.65    4.46
  -3  -4 -15   15.58    3.84
  -3  -4 -16   -1.55    2.01
  -3  -4 -16   -1.19    1.29
  -3  -4 -16   -0.15    1.02
  -3  -4 -17   42.20    6.77
  -3  -4 -17   26.39    4.78
  -3  -4 -18    2.66    2.20
  -3  -4 -18    1.68    1.36
  -3  -4 -19   17.65    4.11
  -3  -4 -19   21.40    3.49
  -3  -4 -19   11.18    2.83
  -3  -4 -20   34.62    3.91
  -3  -4 -20   17.07    3.28
  -3  -4 -21    7.09    1.59
  -3  -4 -21    3.52    1.35
  -3  -4 -22    1.73    0.77
  -3  -4 -22    1.11    0.79
  -3  -5  27    0.71    1.08
   3   5 -26    0.00    0.37
  -3  -5  26    1.38    2.29
   3   5 -26    0.22    0.47
   3   5 -26    0.09    0.42
   3   5 -25    2.33    1.17
   3   5 -25    2.64    1.31
  -3  -5  25    5.70    3.92
   3   5 -24   18.84    3.51
   3   5 -24   22.79    4.20
   3   5 -23    4.94    2.05
   3   5 -23    4.31    1.94
   3   5 -22   60.83    7.15
   3   5 -22   70.17    8.13
   3   5 -21    9.25    2.91
   3   5 -21    8.35    2.53
   3   5 -21    9.03    2.16
   3   5 -21    9.31    3.25
   3   5 -20    0.97    0.90
   3   5 -20    0.30    0.64
   3   5 -20    0.51    1.13
   3   5 -19   85.90    6.87
   3   5 -19   89.64    7.85
   3   5 -19   80.56    8.55
  -3  -5  18   69.23    9.82
   3   5 -18   50.95    5.38
   3   5 -18   76.28    6.91
   3   5 -18   80.85    8.26
   3   5 -18   60.54    6.37
   3   5 -18   58.75    7.31
  -3  -5  17   23.27    5.55
   3   5 -17   21.03    3.44
   3   5 -17   29.13    4.19
   3   5 -17   24.37    3.99
   3   5 -16    2.31    1.31
  -3  -5  16    0.82    1.46
   3   5 -16    2.90    1.46
   3   5 -15  212.90   10.66
   3   5 -14  107.91    7.27
   3   5 -13    0.46    1.02
   3   5 -12   15.79    2.61
  -3  -5  12   18.41    2.55
   3   5 -11    3.89    1.20
  -3  -5  11    3.81    1.16
   3   5 -10  287.07    9.99
  -3  -5  10  303.88    9.69
   3   5  -9  194.07    7.87
  -3  -5   9  191.61    7.53
   3   5  -8    7.25    1.53
  -3  -5   8    6.39    1.37
   3   5  -7   28.73    2.88
  -3  -5   7   34.84    3.11
   3   5  -6   10.33    1.78
  -3  -5   6   10.57    1.75
   3   5  -5  171.67    6.91
  -3  -5   5  178.51    6.74
   3   5  -4 1011.85   16.92
  -3  -5   4 1011.06   15.80
   3   5  -3    9.79    1.78
  -3  -5   3   10.40    1.77
  -3  -5   2  193.99    6.70
  -3  -5   1    5.24    1.28
  -3  -5   0   91.75    4.63
  -3  -5   0   96.03    6.26
  -3  -5  -1  709.21   12.50
  -3  -5  -1  791.19   18.08
  -3  -5  -2  496.91   10.39
  -3  -5  -2  561.57   15.75
  -3  -5  -3  156.72    8.31
  -3  -5  -3  139.94    5.52
  -3  -5  -4  168.98    8.85
  -3  -5  -5   17.09    2.88
  -3  -5  -6    8.54    2.11
  -3  -5  -7    6.19    1.65
  -3  -5  -8    1.32    0.77
  -3  -5  -9   95.00    7.46
  -3  -5 -10   10.28    2.30
  -3  -5 -10    7.15    3.09
  -3  -5 -10   15.62    3.18
  -3  -5 -10   11.41    2.72
  -3  -5 -11    1.25    2.14
  -3  -5 -11    0.62    0.75
  -3  -5 -11    0.84    1.01
  -3  -5 -12   10.89    2.36
  -3  -5 -12   12.18    4.18
  -3  -5 -12   14.50    3.12
  -3  -5 -13   20.09    3.30
  -3  -5 -13   24.50    5.56
  -3  -5 -13   25.54    4.22
  -3  -5 -13   23.54    4.03
  -3  -5 -14    0.30    0.88
  -3  -5 -14   -0.44    0.79
  -3  -5 -14    0.67    1.26
  -3  -5 -15    1.34    0.82
  -3  -5 -15   -0.34    1.44
  -3  -5 -16    0.88    1.30
  -3  -5 -16   -0.68    0.70
  -3  -5 -17   22.80    3.63
  -3  -5 -17   16.53    2.68
  -3  -5 -18    1.81    1.18
  -3  -5 -19   -0.10    0.43
  -3  -5 -20   17.42    2.56
   3   5  21   18.90    3.08
  -3  -5 -21   22.89    2.60
   3   6 -26   -0.44    0.70
   3   6 -26   -0.98    0.77
   3   6 -25    8.00    2.21
   3   6 -25    7.51    1.96
   3   6 -24    0.28    0.83
   3   6 -24    0.97    0.85
   3   6 -23    3.68    1.78
   3   6 -23    4.01    1.69
   3   6 -22   -0.35    1.05
   3   6 -22   -0.20    1.00
   3   6 -21    4.31    1.73
   3   6 -21    5.77    2.48
   3   6 -20   30.01    4.58
   3   6 -20   28.50    5.17
  -3  -6  20   33.49    7.23
   3   6 -19    0.59    0.81
   3   6 -19    1.25    1.22
   3   6 -18   14.46    3.23
   3   6 -18   18.17    4.22
   3   6 -18   23.56    4.82
  -3  -6  18   19.32    4.96
   3   6 -17   12.12    2.83
   3   6 -17   13.91    2.92
  -3  -6  17   14.15    4.24
   3   6 -16   10.89    2.69
   3   6 -16   14.25    2.93
  -3  -6  16   13.86    4.23
   3   6 -15    7.21    2.29
  -3  -6  15    7.60    3.37
   3   6 -15    6.50    2.00
   3   6 -14    3.91    1.45
   3   6 -13    1.69    1.01
  -3  -6  13    1.47    0.72
   3   6 -12   34.09    3.94
  -3  -6  12   38.49    3.84
   3   6 -11   21.58    3.02
  -3  -6  11   23.69    2.99
   3   6 -10    2.17    0.96
  -3  -6  10    2.35    0.87
   3   6  -9   39.40    3.78
  -3  -6   9   47.07    3.98
   3   6  -8   59.19    4.35
  -3  -6   8   64.10    4.58
  -3  -6   7    3.10    1.27
  -3  -6   6   66.03    4.59
  -3  -6   5   20.03    2.56
  -3  -6   4  152.41    6.63
  -3  -6   3    3.20    1.32
  -3  -6   2  102.96    5.35
  -3  -6   1   78.24    4.65
  -3  -6   0  142.12    6.17
  -3  -6  -1   10.25    1.74
  -3  -6  -1   10.47    2.40
  -3  -6  -2  264.11   11.46
  -3  -6  -2  238.44    7.99
  -3  -6  -3   -0.34    0.52
  -3  -6  -3    0.29    0.71
  -3  -6  -4    0.52    1.09
  -3  -6  -5   34.62    4.37
  -3  -6  -6    3.30    1.56
  -3  -6  -7    9.31    2.51
  -3  -6  -8    2.30    1.06
  -3  -6  -8    2.60    1.46
  -3  -6  -8    1.72    1.03
  -3  -6  -9   16.47    3.00
  -3  -6  -9   21.84    3.89
  -3  -6  -9   24.01    3.95
  -3  -6 -10    0.33    0.67
  -3  -6 -10    1.56    1.23
  -3  -6 -10   -0.11    0.69
  -3  -6 -11   66.20    6.09
  -3  -6 -11   72.75    7.05
  -3  -6 -12   36.92    5.09
  -3  -6 -12   33.94    4.33
  -3  -6 -13   33.57    4.77
  -3  -6 -13   30.63    4.05
  -3  -6 -14    0.60    1.41
  -3  -6 -14    1.99    1.09
  -3  -6 -15    1.60    1.39
  -3  -6 -15    2.38    1.15
  -3  -6 -16    8.02    2.22
  -3  -6 -16    7.99    1.81
  -3  -6 -17    2.07    1.16
  -3  -6 -17    0.81    0.36
  -3  -6 -17    0.83    0.38
   3   6  18   16.76    3.74
  -3  -6 -18   19.29    2.86
  -3  -6 -18   16.23    2.45
  -3  -6 -18   18.39    2.41
   3   6  19   -1.33    0.93
  -3  -6 -19   -0.02    0.46
  -3  -6 -19   -0.34    0.41
  -3  -6 -20    3.70    1.04
  -3  -7  26    1.33    1.83
   3   7 -25   -0.27    0.62
   3   7 -25   -0.39    0.58
   3   7 -24    0.05    0.49
   3   7 -24    0.01    0.88
   3   7 -23   13.00    3.07
   3   7 -23   15.20    3.44
   3   7 -22    8.46    2.52
   3   7 -22    9.83    2.97
   3   7 -21    4.66    2.12
   3   7 -21    5.21    2.23
  -3  -7  21    7.60    3.82
   3   7 -20    0.79    1.06
   3   7 -20    0.80    0.73
  -3  -7  20    4.00    3.13
   3   7 -19   73.02    7.10
   3   7 -19   77.75    8.60
  -3  -7  19   87.76   11.14
   3   7 -18   71.40    7.02
  -3  -7  18   76.81   10.19
   3   7 -17   19.43    3.67
  -3  -7  17   15.56    5.02
   3   7 -16  135.97    9.61
  -3  -7  16  153.33   14.24
   3   7 -15    7.20    2.28
  -3  -7  15    8.98    4.23
   3   7 -14    6.49    2.25
  -3  -7  14    8.12    3.48
   3   7 -13   11.10    2.73
  -3  -7  13   10.09    2.08
  -3  -7  12   57.87    4.93
  -3  -7  11   30.07    3.57
  -3  -7  10  109.03    6.52
  -3  -7   9   13.91    2.36
  -3  -7   8   27.94    3.29
  -3  -7   7   57.14    4.63
  -3  -7   6   34.83    3.59
  -3  -7   5   80.54    5.33
  -3  -7   4   74.23    5.02
  -3  -7   3   21.78    2.74
  -3  -7   2   59.46    4.45
  -3  -7   1   62.33    4.49
  -3  -7   0   14.16    2.16
  -3  -7  -1  112.38    5.97
  -3  -7  -2   19.89    2.51
  -3  -7  -2   19.92    3.37
  -3  -7  -3    1.33    0.73
  -3  -7  -3    1.48    0.86
  -3  -7  -4  103.14    7.86
   3   7   5   19.11    4.42
  -3  -7  -5   14.39    3.14
  -3  -7  -5   16.33    2.95
  -3  -7  -5   16.06    3.30
  -3  -7  -5   17.49    3.38
  -3  -7  -6   13.25    3.07
   3   7   6   11.80    2.33
  -3  -7  -6   15.62    2.94
  -3  -7  -6   12.21    2.85
   3   7   6   12.13    3.63
  -3  -7  -6   14.83    3.15
   3   7   7   61.58    8.40
  -3  -7  -7   66.23    6.07
  -3  -7  -7   64.19    6.61
  -3  -7  -7   71.11    6.99
  -3  -7  -7   78.73    7.19
   3   7   8   36.30    6.85
  -3  -7  -8   37.81    4.70
  -3  -7  -8   36.36    4.97
  -3  -7  -8   39.26    5.30
  -3  -7  -8   43.53    5.42
  -3  -7  -9    1.46    1.17
  -3  -7  -9    1.33    0.94
  -3  -7  -9    2.30    1.51
  -3  -7  -9    2.37    1.23
  -3  -7 -10   39.60    5.27
  -3  -7 -10   41.21    4.85
  -3  -7 -10   32.98    4.77
  -3  -7 -11   64.80    6.78
  -3  -7 -11   65.72    6.17
  -3  -7 -11   55.28    6.10
   3   7  12   11.53    4.00
  -3  -7 -12   16.26    3.34
  -3  -7 -12   15.35    2.89
  -3  -7 -12   11.85    2.82
   3   7  13    9.45    3.48
  -3  -7 -13   11.87    2.79
  -3  -7 -13   12.65    2.60
  -3  -7 -13   10.37    2.52
  -3  -7 -14    1.51    0.83
  -3  -7 -14    1.11    0.88
  -3  -7 -14    0.20    0.50
   3   7  15    0.93    1.17
  -3  -7 -15    3.23    1.35
  -3  -7 -15    2.34    0.98
  -3  -7 -15    3.29    1.13
   3   7  16    1.44    1.32
  -3  -7 -16    0.28    0.54
  -3  -7 -16    1.44    0.72
  -3  -7 -16    0.78    0.55
   3   7  17   -0.62    1.28
  -3  -7 -17   -0.30    0.58
  -3  -7 -17    1.21    0.58
  -3  -7 -17    0.68    0.45
   3   7  18   13.42    2.67
  -3  -7 -18   10.88    1.73
  -3  -7 -18   12.76    1.76
  -3  -7 -18   12.17    2.02
  -3  -7 -19   11.28    1.74
   3   8 -25    0.14    0.43
   3   8 -24    1.58    1.07
   3   8 -24    1.71    0.89
   3   8 -23    4.78    1.88
   3   8 -23    5.12    1.79
   3   8 -22    4.42    1.79
   3   8 -22    5.59    2.07
  -3  -8  21    7.57    3.11
   3   8 -21    4.98    2.16
   3   8 -21    6.61    2.05
  -3  -8  20    4.45    3.56
   3   8 -20    0.34    1.26
   3   8 -20    1.84    1.41
  -3  -8  19   -2.70    3.33
   3   8 -19    0.83    1.52
   3   8 -19    0.28    0.80
  -3  -8  18    0.25    2.07
   3   8 -18    0.85    1.21
  -3  -8  17   21.52    5.47
   3   8 -17   14.96    3.17
  -3  -8  16   25.54    6.20
   3   8 -16   18.99    3.67
  -3  -8  15   15.63    5.06
   3   8 -15   13.43    3.06
  -3  -8  14    4.40    2.76
   3   8 -14    2.82    1.22
   3   8 -13    0.66    0.78
  -3  -8  13    0.07    0.42
   3   8 -12    1.70    1.20
   3   8 -12    1.55    1.20
  -3  -8  12    1.45    0.62
   3   8 -11   76.87    7.35
   3   8 -11   83.81    6.56
  -3  -8  11   84.77    6.34
   3   8 -10    1.44    1.41
   3   8 -10    1.20    0.83
  -3  -8  10    2.10    1.18
   3   8  -9  287.70   13.60
   3   8  -9  256.87   10.47
   3   8  -9  284.94   11.62
  -3  -8   9  304.09   11.49
  -3  -8   8  123.17    7.26
  -3  -8   7   93.71    6.30
  -3  -8   6   66.45    5.29
  -3  -8   5  114.14    6.91
  -3  -8   4   19.72    2.83
  -3  -8   3   15.28    2.49
  -3  -8   2   19.00    2.68
  -3  -8   1    6.52    1.57
  -3  -8   0    3.49    1.29
  -3  -8  -1    9.97    2.68
   3   8   1   10.61    2.28
  -3  -8  -1   11.65    2.81
  -3  -8  -1    9.33    2.26
   3   8   1    9.68    3.13
  -3  -8  -1   11.46    2.06
  -3  -8  -2    0.52    0.91
   3   8   2    0.35    0.73
  -3  -8  -2    0.32    0.62
  -3  -8  -2    1.08    0.90
   3   8   2    1.27    1.72
  -3  -8  -2    1.45    0.80
  -3  -8  -3    0.28    0.83
  -3  -8  -3   -0.57    0.91
  -3  -8  -3    0.67    0.90
   3   8   3    0.04    0.95
   3   8   3    0.48    0.68
  -3  -8  -4   35.61    4.89
   3   8   4   27.63    3.81
  -3  -8  -4   33.10    4.34
  -3  -8  -4   32.90    4.77
   3   8   4   33.64    5.85
  -3  -8  -5    2.05    0.86
   3   8   5    0.64    0.45
  -3  -8  -5    1.48    0.79
  -3  -8  -5    1.49    0.92
   3   8   5    1.15    1.24
  -3  -8  -5    1.08    0.74
  -3  -8  -6   65.82    6.88
   3   8   6   52.87    5.32
  -3  -8  -6   61.68    6.10
  -3  -8  -6   65.76    6.79
   3   8   6   65.20    8.87
  -3  -8  -6   71.55    6.89
  -3  -8  -7   19.69    3.72
   3   8   7   20.97    3.34
  -3  -8  -7   21.43    3.56
  -3  -8  -7   20.71    3.86
   3   8   7   23.15    5.46
  -3  -8  -7   21.31    3.73
   3   8   8    5.22    2.78
  -3  -8  -8    6.19    1.98
  -3  -8  -8    8.36    2.28
  -3  -8  -8    5.70    1.95
   3   8   9    6.74    2.64
  -3  -8  -9    6.64    2.15
  -3  -8  -9    8.21    2.19
  -3  -8  -9    5.08    1.73
   3   8  10   12.98    3.80
  -3  -8 -10   12.18    2.94
  -3  -8 -10   12.47    2.89
  -3  -8 -10   13.51    2.77
   3   8  11   35.63    6.34
  -3  -8 -11   33.95    4.70
  -3  -8 -11   35.29    4.33
  -3  -8 -11   32.53    4.54
   3   8  12    4.11    2.58
  -3  -8 -12    3.84    1.71
  -3  -8 -12    5.52    1.68
  -3  -8 -12    5.18    1.93
   3   8  13   20.02    4.45
  -3  -8 -13   16.42    3.04
  -3  -8 -13   15.80    2.73
  -3  -8 -13   15.86    2.92
   3   8  14    1.87    1.32
  -3  -8 -14    2.20    0.99
  -3  -8 -14    3.67    1.26
  -3  -8 -14    2.85    1.15
   3   8  15    2.52    1.34
  -3  -8 -15    2.73    1.12
  -3  -8 -15    3.73    1.16
  -3  -8 -15    3.63    1.21
   3   8  16   -0.26    1.03
  -3  -8 -16    0.02    0.46
  -3  -8 -16    0.45    0.41
  -3  -8 -16   -0.80    0.87
  -3  -8 -17   -0.13    0.39
  -3  -8 -17   -0.77    0.62
   3   9 -24    0.39    0.40
   3   9 -23   -0.12    0.45
   3   9 -23    0.53    0.59
   3   9 -22    1.42    1.05
  -3  -9  22    0.78    0.89
   3   9 -22    2.11    1.23
   3   9 -21    1.36    0.93
   3   9 -21    0.15    0.80
  -3  -9  21    3.46    2.40
   3   9 -20   41.44    5.02
   3   9 -20   35.91    5.49
   3   9 -19    0.66    1.22
   3   9 -19    2.58    1.55
  -3  -9  19   -1.14    2.18
   3   9 -18    9.93    2.68
  -3  -9  18   15.12    4.62
   3   9 -17   -0.46    0.82
  -3  -9  17   -3.34    2.88
   3   9 -16    2.02    1.34
  -3  -9  16    3.41    2.44
[truncated: 834,721 more chars]
